# Supplementary material for: Insights from human NF-κB knockouts
Source: EMBO Rep. 2025 Jun 18;26(14):3491–505. doi: 10.1038/s44319-025-00500-x (PMC12287409; doi:10.1038/s44319-025-00500-x)
Supplement: Supplementary file 3 — Dataset EV1 [file 44319_2025_500_MOESM3_ESM.xlsx]

## Sheet: nonessential genes (studies)  
				MacArthur PMID: 22344438		Lim PMID: 25078778		Sulem PMID: 25807282		Lek PMID: 27535533		Narasimhan PMID: 26940866		Saleheen PMID: 28406212		Rausell PMID: 32487729		Sun PMID: 38768635		Karczewski PMID: 32461654
				AARSD1		PADI1		A4GNT		A2M		ABCA13		RGPD3		ABCA10		A2ML1		A2M
				ABCA7		COL9A2		AADAC		A2ML1		ABCA7		POTEF		AC005609.1		A3GALT2		A2ML1
				ABCB5		SLFNL1		AARD		A3GALT2		ABCC12		CCDC66		ACSM2A		AADAC		A3GALT2
				ABHD14B		GBP5		ABCA13		A4GNT		ABCG1		MAMDC4		AGAP6		AADACL2		A4GNT
				ACSL6		DPYD		ABCB5		AADACL2		ABCG2		HRNR		AKR1E2		AADACL3		AADACL4
				AGAP1		AKNAD1		ABCB6		ABCA10		ABCG4		OR4S2		ANKRD36		AAR2		AAMDC
				AKR1CL2		C1orf56		ABCC11		ABCA13		ABHD15		EFCAB13		APOL3		AARD		ABCA13
				AMPD1		SELP		ABCC12		ABCA5		AC005544.1		CRIPAK		ARMS2		AARSD1		ABCA5
				APOL4		CFHR2		ABCC2		ABCA7		AC011500.1		KLRC2		BPHL		AASDH		ABCA6
				ASCC1		OBSCN		ABCC6		ABCA8		AC064874.1		SPATA31A6		C10orf113		AATK		ABCA7
				ATP6V1G3		LGALS8		ABHD14B		ABCA9		AC073343.1		IGSF10		C12orf60		ABCA10		ABCA8
				BID		GCA		ABHD15		ABCB5		AC138647.1		KIR3DL1		C14orf105		ABCA13		ABCA9
				BPHL		PDE11A		ABHD4		ABCC11		ACIN1		TREH		C17orf77		ABCA4		ABCB7
				C17orf28		DNAH7		ABL2		ABCC12		ACKR2		LETM2		C1orf227		ABCA5		ABCC10
				CALML4		HTR2B		ABLIM1		ABCC2		ACSM3		HLA-DQB1		CALML4		ABCA6		ABCC11
				CAPN11		CCDC37		ABTB1		ABCC6		ADAM2		SERPINB3		CATSPER2		ABCA7		ABCC12
				CAPS2		A4GNT		AC004381.6,LOC81691		ABCG2		ADAM33		LENG9		CCDC163P		ABCA8		ABCC2
				CARD8		CDKL2		ACACB		ABHD12B		ADAMTS8		SERPINB11		CD200R1L		ABCA9		ABCG2
				CBR1		HERC6		ACAD11		ABHD14B		ADCY10		KIR2DL1		CELA1		ABCB11		ABHD12B
				CCDC7		PCDHA3		ACADL		ABHD15		ADIG		ANKRD30A		CFHR1		ABCB5		ABHD14B
				CCRK		FCHSD1		ACADSB		ABHD4		ADORA3		PDE11A		CHRFAM7A		ABCB8		ABHD15
				CLYBL		GPR151		ACCSL		ABI3BP		ADPRHL1		ZNF257		CLECL1		ABCB9		ABI3BP
				CMAH		ARHGEF37		ACOT11		ABLIM1		AEBP1		CYP3A5		CNTNAP3B		ABCC10		ABTB1
				CNKSR1		ATP10B		ACOT6		AC004076.9		AFP		LRRC9		COL16A1		ABCC11		AC004076.7
				CNTN2		GPLD1		ACOT8		ACACB		AGER		APOBEC3B		COL6A5		ABCC12		AC005841.1
				COBL		SLC17A4		ACOX2		ACAD11		AGPAT9		C10orf128		CYP2F1		ABCC2		AC011997.1
				COL16A1		CRISP1		ACOXL		ACADL		AGR3		COL6A5		CYP3A43		ABCC3		AC016885.1
				CPNE1		MYCT1		ACSF3		ACBD7		AHI1		PSG1		CYP3A5		ABCC6		AC073343.1
				CYP2C18		CLDN20		ACSM2A		ACOT13		AIF1		MROH2B		DDIT4L		ABCC9		ACACB
				CYP3A43		LPA		ACSM3		ACOT8		AKNAD1		ADPRHL1		DEFB126		ABCF1		ACAD10
				CYP4B1		WDR27		ADAL		ACOX3		AKR1B10		ZSCAN16		DHDH		ABCG2		ACAD11
				DEFB128		TMEM195		ADAM2		ACOXL		AKR1D1		FAM21A		DNAJB7		ABCG5		ACBD7
				DHDH		PRPS1L1		ADAM20		ACSBG2		AKR1E2		OR2T2		DNAJC28		ABCG8		ACKR4
				DNAH14		ABCB5		ADAM32		ACSF3		ALDH1L2		ANKRD36		EBLN2		ABHD1		ACOT1
				DNAH8		POM121L12		ADAMTSL3		ACSM1		ALDH6A1		NWD1		EFCAB13		ABHD12B		ACOT13
				DSCR8		CCL26		ADAMTSL4		ACSM2A		ALK		SPTBN5		EGF		ABHD14A		ACOT4
				EFCAB6		C7orf64		ADCK1		ACSM2B		ALPK1		LRRC69		ERV3-1		ABHD14A-ACY1		ACOT6
				GAB4		NDUFA5		ADCK2		ACSM3		ALPK3		PPAN		EXO5		ABHD14B		ACOT8
				GDPD4		CLCN1		ADORA3		ACSM4		ALS2CR11		SCN7A		FAM187B		ABHD15		ACOX3
				GLT6D1		FGL1		ADRA1A		ACTR3C		ALS2CR12		CTSE		FMO2		ABHD18		ACOXL
				GPRC6A		HTRA4		AEBP1		ADAM2		ANGEL1		IGFN1		FUT2		ABHD3		ACPP
				GSDMB		EPPK1		AFM		ADAM20		ANGPTL6		DMBT1		GAB4		ABHD4		ACSBG2
				GUCA1C		IFNA5		AFMID		ADAM8		ANKDD1B		DCHS2		GDPD4		ABHD8		ACSF3
				HIF3A		IFNE		AFP		ADAMTS17		ANKK1		WDR87		GEN1		ABI3BP		ACSM2A
				HSD17B13		SOHLH1		AGAP11		ADAMTS8		ANKLE1		PPY		GLT6D1		ABITRAM		ACSM2B
				JAZF1		PNPLA7		AGBL1		ADAP2		ANKRD30A		A3GALT2		GOLGA8S		ABLIM1		ACSM3
				KLK12		PTCHD3		AGBL2		ADCK2		ANKRD30B		USP45		GPR135		ABLIM2		ADAM2
				LCN10		ZMYND17		AGMO		ADHFE1		ANKRD31		EPX		GPR142		ABO		ADAM32
				LGALS8		LIPK		AGPAT9		ADPRH		ANKRD33		LGALS9B		GPRC6A		ABRA		ADAM8
				LMO7		CALHM2		AGR3		ADPRHL1		ANXA4		FLG		GRIN3B		ABTB1		ADAMTS17
				MOGAT1		MS4A2		AHCTF1		ADSSL1		AP001024.2		C4orf47		GUCA1C		AC002094.3		ADAMTS7
				MS4A12		P4HA3		AHI1		AGAP6		AP1G2		PKD1L1		GUF1		AC002996.1		ADAMTS8
				MS4A14		PRPH		AIM1		AGBL1		APBA3		TRIM48		HNRNPA1L2		AC004076.1		ADAMTSL4
				MST1R		SPATS2		AIRE		AGBL2		APCDD1L		CLEC18B		HSD17B13		AC004593.2		ADAP2
				MYO15B		TSFM		AK8		AGMO		APOBEC3G		SYCE1L		HTN3		AC005154.5		ADCK2
				NAPSB		ZMYM5		AKR1A1		AHCTF1		APOL3		SLC9A3R1		HTR3D		AC005324.3		ADCY2
				NDUFV2		CLYBL		AKR1C3		AHNAK2		ARGFX		APOC3		IFNA10		AC005726.1		ADCY3
				NDUFV3		FANCM		ALDH1B1		AHSA2		ARHGEF26		RABEPK		IFNE		AC005833.1		ADHFE1
				NOX5		TBPL2		ALDH2		AIF1		ARHGEF38		PCDHA10		IL34		AC006059.2		ADPRH
				NPEPL1		SERPINA10		ALDH9A1		AIM1		ARID4A		GADL1		KCNMB3		AC008695.1		ADRB3
				NUDT13		SERPINA12		ALOX15		AIM2		ARMC4		BLVRB		KLK12		AC008770.2		ADSSL1
				NUDT8		PLCB2		ALS2CL		AIMP2		ART3		NLRP13		KRT24		AC008982.1		AEBP1
				P2RX5		DUOX2		AMDHD2,CEMP1		AKAP1		ART4		CXXC11		KRT37		AC009879.2		AGAP6
				PCDHGC5		GCNT3		AMPD3		AKAP3		ASB16		PLA2G4D		KRTAP1-1		AC010255.3		AGBL1
				PKD1L2		CCDC78		AMZ2		AKNAD1		ASIC5		OR5B3		KRTAP10-6		AC011455.2		AGPAT9
				PKD1L3		PHKB		ANGPTL6		AKR1C1		ASPN		TRDN		KRTAP13-2		AC011462.1		AGXT2
				PKD2L1		ELMO3		ANGPTL7		AKR1C3		ASPSCR1		PGA5		KRTAP4-8		AC012531.3		AHSA2
				PLA2G4D		ATP2C2		ANKAR		AKR1E2		ATF5		OR2H1		LGALS8		AC018755.2		AIF1
				PPIG		EFCAB5		ANKRD27		ALDH1A1		ATG2B		CUL9		LILRA3		AC020907.6		AIFM3
				PTCHD3		EFCAB3		ANKRD30A		ALDH1B1		ATMIN		PLA2G4C		LPA		AC022137.3		AIM1
				RAET1E		MRO		ANKRD42		ALDH1L1		ATP12A		KLHL33		MDP1		AC024558.2		AKR1B10
				SDR42E1		ZNF763		ANKRD50		ALDH1L2		ATP2C2		OR5AU1		MOK		AC025165.3		AKR1B15
				SEC14L4		ZNF571		ANLN		ALDH2		ATP8B3		POLQ		MS4A12		AC026740.3		AKR1C1
				SIGLEC10		SPHK2		ANO2		ALG10B		ATR		ITIH1		MYCT1		AC068580.4		AKR1C3
				SLC22A14		FUT2		ANO5		ALG12		ATRN		L1TD1		NACA2		AC068775.1		AKR7A3
				SLC6A18		NLRP13		ANO6		ALLC		AVIL		KIR2DL3		NUDT13		AC092143.1		ALDH16A1
				SNX31		ZNF772		ANO7		ALOX15		AVPI1		FASTKD1		OR10AD1		AC093827.5		ALDH1B1
				SPERT		ZNF544		AOAH		ALPK1		AXDND1		CCT6B		OR10J1		AC098582.1		ALDH1L1
				SPTBN5		FAM65C		AOC2		ALS2CL		BAG1		MCC		OR10X1		AC099489.1		ALDH1L2
				STAU1		DNAJB7		AP1G2		ALS2CR11		BBOX1		COL6A6		OR1B1		AC100868.1		ALDH2
				STK31				AP1M2		AMY1A		BCMO1		LPA		OR1D5		AC104452.1		ALDH3A1
				SUSD1				APIP		AMZ2		BCO2		VWA3B		OR2B11		AC109583.1		ALKBH6
				TAAR2				APLF		ANGPTL5		BCR		SLC26A10		OR2D2		AC119396.1		ALLC
				TDG				APLP2		ANKAR		BDKRB2		BROX		OR2D3		AC144573.1		ALOX15
				THEG				APOBEC1		ANKHD1		BDNF		PSG4		OR2J1		ACAA2		ALPK1
				TIAM2				APOC3		ANKHD1-EIF4EBP3		BHMT2		CD180		OR2L8		ACACB		ALPPL2
				TNK1				APOH		ANKK1		BLACE		TMC3		OR2T11		ACAD10		ALS2CL
				TPM2				APPL2		ANKMY1		BPIFB3		OR52B1P		OR2T27		ACAD11		AMY1A
				TREM2				AQP8		ANKRD22		BROX		LRRK1		OR2T4		ACADL		AMY1B
				TRIM38				ARHGAP40		ANKRD30A		BTN3A3		DRD5		OR2T7		ACADM		AMY1C
				UNC93A				ARHGEF37		ANKRD35		C10orf115		ZNF343		OR2V2		ACADSB		AMY2A
				USP50				ARHGEF39		ANKRD53		C10orf90		TAS1R1		OR2W3		ACAP1		AMZ1
				WDR67				ARID4A		ANO5		C11orf35		ZNF101		OR4C11		ACBD7		ANGPT4
				XIRP2				ARID4B		ANO6		C11orf49		MSS51		OR4C16		ACCS		ANGPTL5
				YME1L1				ARL11		ANO7		C12orf29		SKOR1		OR4D10		ACCSL		ANKAR
				ZNF211				ASAH2		ANP32E		C12orf36		C1orf185		OR4D6		ACO1		ANKDD1B
				ZNF3				ASB4		ANXA5		C12orf57		BTNL9		OR4P4		ACOT1		ANKK1
				ZNF474				ASB6		AOAH		C12orf74		DNAH14		OR4X1		ACOT11		ANKRD20A1
								ASCC1		AOC2		C15orf48		CD5L		OR4X2		ACOT12		ANKRD20A2
								ASIC3		AOC3		C15orf52		SCNN1D		OR51B5		ACOT13		ANKRD20A4
								ASPH		AP000350.10		C16orf86		AIF1		OR51F1		ACOT4		ANKRD22
								ASPSCR1		AP1G2		C16orf89		ATRN		OR51I1		ACOT8		ANKRD27
								ATG4C		APH1A		C16orf90		PAAF1		OR51I2		ACOX2		ANKRD30A
								ATP1A4		APIP		C18orf63		PRB1		OR51Q1		ACOX3		ANKRD30B
								ATP2C2		APOBEC1		C1QTNF3		IFNA17		OR52A1		ACOXL		ANKRD35
								ATP7B		APOBEC3A		C1QTNF8		USP6		OR52B4		ACP3		ANKUB1
								ATP8A1		APOBEC3B		C1QTNF9B		GOLGA6D		OR52D1		ACRBP		ANO5
								ATP8B3		APOBEC3G		C1orf111		CLDND2		OR52N4		ACSBG2		ANO6
								AUNIP		APOBEC3H		C1orf127		ZNF860		OR5AR1		ACSM1		ANXA5
								AURKC		APOL1		C1orf146		TTLL2		OR5K2		ACSM2A		ANXA8L2
								AZU1		APOL3		C1orf167		ZNF730		OR5K4		ACSM2B		AOAH
								BCAS1		AQPEP		C1orf168		SIGLEC14		OR5M1		ACSM3		AOX1
								BDKRB1		ARAP1		C1orf170		CARD18		OR6C1		ACSM4		AP1G2
								BFSP1		ARAP2		C1orf177		PKHD1L1		OR6C74		ACSM5		APIP
								BLZF1		ARHGAP11B		C1orf186		ZRANB3		OR6Q1		ACSM6		APOBEC1
								BORA		ARHGAP19		C20orf24		MNDA		OR8B3		ACTN3		APOBEC3A
								BRE		ARHGAP19-SLIT1		C21orf128		SPAG5		OR9K2		ACTR10		APOBEC3B
								BRF2		ARHGEF37		C22orf34		PARP4		P2RX5		ACTR1B		APOBEC3G
								BTN2A1		ARID3A		C3orf49		GLB1L2		PBOV1		ADA2		APOBEC3H
								BTNL8		ARID4A		C3orf52		KIAA1586		PCDHGA8		ADAD1		APOL4
								BTNL9		ARL11		C3orf62		CDK11A		PGPEP1L		ADAL		APPL2
								C10orf128		ARMC5		C4orf21		RPTN		PKD2L1		ADAM12		AQP12B
								C10orf53		ARNTL2		C4orf47		SDCBP2		PKHD1L1		ADAM18		ARAP2
								C10orf68		ART5		C5orf34		TCHHL1		PSG1		ADAM2		ARHGAP11A
								C11orf21		ASAH2C		C5orf45		MRO		PSG8		ADAM28		ARHGAP19
								C11orf85		ASB15		C6orf222		MROH8		PSG9		ADAM33		ARHGAP19-SLIT1
								C11orf96		ASB17		C7orf50		RHD		PSORS1C1		ADAM7		ARHGAP8
								C12orf73		ASB8		C8orf12		TACC2		PSORS1C2		ADAM8		ARHGEF28
								C14orf166B		ASMTL		C8orf56		PZP		PTCHD3		ADAMDEC1		ARHGEF37
								C14orf37		ASPM		C9orf131		UBA7		RABL2A		ADAMTS12		ARHGEF38
								C14orf93		ASPSCR1		C9orf135		PDIA2		RETNLB		ADAMTS14		ARHGEF5
								C15orf38,C15orf38-AP3S2		ASTE1		C9orf50		C1orf227		RFPL1		ADAMTS15		ARMC3
								C15orf56		ASTL		CA13		MST1		RNF32		ADAMTS17		ARMC5
								C16orf93		ATAD3C		CALHM1		MFSD6L		RP11-1396O13.13		ADAMTS18		ARNTL2
								C17orf107		ATG4C		CALHM2		ASPSCR1		RP11-166B2.1		ADAMTS19		ARSD
								C17orf58		ATP10B		CAMP		FAM81B		SDR42E1		ADAMTS20		ARSJ
								C17orf62		ATP11A		CAPN12		ANKRD22		SEC14L4		ADAMTS5		ASAH2
								C17orf66		ATP12A		CAPS2		CTAGE5		SIGLEC12		ADAMTS8		ASB10
								C17orf72		ATP13A5		CASC1		RXFP1		SIGLEC5		ADAMTSL1		ASB11
								C17orf77		ATP2C2		CCDC125		SCUBE2		SLC22A10		ADAMTSL4		ASB13
								C17orf80		ATP5S		CCDC138		ABCG2		SLC22A14		ADAMTSL5		ASB15
								C19orf25		ATP6AP1L		CCDC141		PHLDB3		SLC22A25		ADAP2		ASB16
								C19orf26		ATP8B3		CCDC17		PIF1		SLC6A18		ADAT1		ASB8
								C19orf44		ATR		CCDC171		ATP13A5		SLFN12L		ADCK1		ASMT
								C19orf71		ATRN		CCDC18		GPR151		SLFN13		ADCK2		ASPSCR1
								C1orf101		ATXN3		CCDC57		GH2		SPATA4		ADCY10		ATAD3B
								C1orf141		AZU1		CCDC60		CFHR3		SPATA8		ADCY4		ATAD3C
								C1orf168		B4GALNT2		CCDC7		CFHR1		SPERT		ADCY7		ATG4C
								C1orf177		BAIAP2L2		CCDC74B		PCDHB11		TCHHL1		ADGB		ATP10B
								C1orf185		BCAM		CCDC78		ASB17		TCTEX1D1		ADGRE1		ATP12A
								C1orf186		BDH1		CCDC81		HMCN2		TEX26		ADGRE2		ATP13A5
								C1orf189		BDKRB1		CCKAR		PLD4		THEG		ADGRE3		ATP1B4
								C1orf56		BDKRB2		CCNC		NACA2		TIGD6		ADGRF1		ATP2C2
								C1QTNF8		BID		CD164		PCDHB7		TLR5		ADGRF2		ATP6AP1L
								C2		BIN3		CD177		ZNF19		TPSD1		ADGRF3		ATR
								C22orf23		BLOC1S5		CD207		KRT76		TXNRD3NB		ADGRF4		B4GALNT2
								C2CD3		BMP1		CD27		OR2T11		ULBP3		ADGRG4		BCAM
								C2orf76		BOLL		CD33		GJB4		UNC93A		ADGRG7		BCHE
								C3orf20		BPHL		CDADC1		AMPD1		ZACN		ADGRL4		BCMO1
								C3orf36		BPIFA3		CDC20B		ZNF486		ZBED6CL		ADGRV1		BDH2
								C3orf43		BPIFB3		CDH13		FCGBP		ZNF117		ADH4		BDKRB1
								C3orf52		BPIFB6		CDH26		FAM186A		ZNF474		ADH6		BFSP1
								C3orf72		BRD8		CDK11A		PAPLN		ZNF480		ADHFE1		BGLAP
								C3orf79		BRICD5		CDK15		ZNF440		ZNF80		ADI1		BHMT2
								C3orf84		BROX		CEP57L1		EPYC		ZNF812		ADPRH		BIN3
								C4orf21		BRPF3		CEP63		DDX49		ZNF860		ADPRHL1		BLOC1S5
								C4orf47		BTN2A1		CEP78		ABCA10				ADPRM		BLVRB
								C5orf45		BTN3A2		CFHR2		LRRC29				ADRA2B		BLZF1
								C6orf163		BTN3A3		CHIT1		ZNF155				ADRB3		BMP8B
								C6orf203		BTNL2		CHRNA5		CST9L				ADRM1		BPHL
								C6orf222		BTNL3		CHTF18		AQP12A				ADSS1		BPIFA2
								C6orf25		BTNL8		CIB3		VWDE				AEBP1		BPIFB3
								C6orf52		BTNL9		CLCA2		MS4A2				AFAP1L1		BTN3A2
								C6orf70		C10orf53		CLEC4F		PMEL				AFG1L		BTN3A3
								C8orf34		C11orf40		CLIP1		OR6C70				AFM		BTNL3
								C8orf44		C11orf63		CLN3		OR6C68				AFMID		BTNL8
								C9		C12orf60		CLU		TCTEX1D4				AFP		BTNL9
								C9orf85		C15orf57		CNBD2		GK2				AFTPH		C10orf131
								CABP4		C16orf62		CNOT6		PASK				AGAP5		C10orf53
								CALHM2		C16orf86		CNTRL		OR2AP1				AGAP6		C11orf16
								CAPG		C16orf93		COCH		TIGD4				AGAP9		C11orf21
								CAPN5		C17orf77		COL1A2		ZNF528				AGBL1		C11orf31
								CAPN9		C17orf80		COL22A1		ABCA13				AGBL2		C11orf35
								CAPS2		C18orf21		COL6A2		PARP3				AGBL3		C11orf63
								CARD14		C19orf10		COL6A5		RASSF1				AGBL4		C12orf55
								CARS2		C1orf105		COL6A6		CEP57L1				AGBL5		C12orf73
								CASP12		C1orf123		CORO1C		AC104809.3				AGER		C12orf79
								CBLC		C1orf127		COX7A1		HSD17B1				AGGF1		C14orf159
								CCDC105		C1orf141		CPO		SLFN13				AGL		C14orf166B
								CCDC121		C1orf177		CROT		PRSS12				AGMAT		C15orf48
								CCDC125		C1orf186		CRP		SIGLEC9				AGMO		C15orf52
								CCDC129		C1orf194		CRYZ		GHDC				AGR3		C16orf71
								CCDC132		C1orf216		CSRP2		PRR25				AGRN		C16orf93
								CCDC142		C1orf56		CTB-133G6.1		SIGLECL1				AGXT2		C17orf50
								CCDC146		C1orf63		CTD-2267D19.3		FRMD1				AHCTF1		C17orf80
								CCDC154		C1orf87		CTRL		ART3				AHI1		C18orf56
								CCDC17		C1QTNF8		CTSE		KIF25				AHNAK		C19orf71
								CCDC171		C1QTNF9B		CTSL		NCOA3				AHNAK2		C1orf105
								CCDC175		C20orf141		CTSW		TCP10L2				AIDA		C1orf110
								CCDC178		C20orf26		CWC27		FAM71C				AIFM3		C1orf186
								CCDC37		C20orf96		CWH43		HPSE				AIM2		C1orf194
								CCDC38		C21orf33		CYP2C9		OPRM1				AIRE		C1orf204
								CCDC39		C22orf15		CYP2D6		CCDC13				AK3		C1orf216
								CCDC63		C22orf23		CYP3A4		KRTAP2-3				AK7		C1orf56
								CCDC66		C22orf24		DBF4B		PPL				AK9		C1orf63
								CCDC7		C2orf40		DCDC1		GLIPR1L2				AKNAD1		C1orf87
								CCDC73		C2orf47		DCHS1		TGM4				AKR1A1		C1orf94
								CCDC83		C3orf14		DCSTAMP		DDX52				AKR1B10		C1QTNF8
								CCDC87		C3orf27		DCTN2		CCDC60				AKR1B15		C1QTNF9
								CCHCR1		C3orf33		DCTN5		COQ2				AKR1C1		C1QTNF9B
								CCL26		C3orf62		DDC8		PRPS1L1				AKR1C2		C20orf202
								CCR5		C3orf65		DDO		QRFPR				AKR1C3		C20orf26
								CCSER2		C4A		DDX52		IL17RC				AKR1E2		C22orf23
								CCT6B		C4orf22		DDX58		CCDC154				AKR7A2		C22orf26
								CCT8L2		C4orf29		DDX60L		MYO19				AKR7A3		C2CD4B
								CD163L1		C4orf33		DEC1		ZNF154				AL022318.4		C2orf27B
								CD177		C4orf46		DECR1		KDM2B				AL031315.1		C2orf40
								CD1B		C4orf50		DEFA4		ZNF721				AL031681.3		C2orf43
								CD300LB		C4orf51		DENND2D		SAP18				AL031777.2		C2orf47
								CD33		C5orf45		DENND5B		CILP				AL035460.1		C2orf70
								CD44		C5orf49		DFFB		NUDT7				AL035461.4		C2orf91
								CD48		C5orf54		DFNB31		TIGD6				AL049634.2		C3orf49
								CD5L		C5orf66		DHX58		TRIM59				AL109810.2		C4orf22
								CD68		C6		DLK2		ATP2C2				AL132671.2		C4orf27
								CD9		C6orf57		DMTF1		FAM92B				AL136295.1		C4orf33
								CDC7		C7orf34		DNAH14		RPS6KL1				AL162417.1		C4orf47
								CDCA2		C7orf50		DNAH7		PRDM7				AL355315.1		C4orf50
								CDK18		C9		DNAI2		PCDHGA10				AL358113.1		C4orf6
								CDKAL1		C9orf129		DNAJA4		SIGLEC1				AL603764.2		C5
								CDKL2		C9orf131		DNAJC15		LTC4S				AL603832.3		C5orf45
								CDNF		C9orf135		DNASE1		MT1F				AL645922.1		C5orf49
								CDRT15L2		C9orf139		DNHD1		OR6C75				AL662899.4		C5orf54
								CDRT4		C9orf152		DPEP3		FGGY				AL669918.1		C6
								CEACAM3		C9orf3		DPM2		PCDHGA12				AL713999.1		C6orf118
								CELSR1		C9orf43		DPY19L4		PCDHGA7				ALDH1B1		C6orf163
								CEP164		C9orf47		DPYD		L3HYPDH				ALDH1L2		C6ORF165
								CEP19		CABYR		DRAM2		ANKDD1B				ALDH2		C7orf31
								CEP78		CACNG5		DRAP1		MCOLN3				ALDH3A1		C8G
								CES1		CALHM2		DSCR8		ERAP2				ALDH3B2		C8orf76
								CFH		CAMK1		DTNBP1		AQPEP				ALDH8A1		C9orf131
								CFHR3		CAMKV		DUOX2		MSH3				ALG1L2		C9orf135
								CFHR5		CAPG		DUSP11		MAB21L3				ALG3		C9orf152
								CHFR		CAPN11		DYRK4		PPP1R14D				ALKBH3		C9orf43
								CHGB		CAPN12		DYSF		POLN				ALLC		C9orf85
								CHIA		CAPN9		DZANK1		C2CD4B				ALMS1		CA14
								CHRM2		CARD17		EBF2		TSNAXIP1				ALOX15		CACNA2D4
								CHRNA2		CARD18		ECHDC3		RTP1				ALOX15B		CALCR
								CHST6		CARD6		ECI2		EHHADH				ALOX5		CALHM1
								CHURC1-FNTB		CARD8		EFCAB13		NBPF9				ALOXE3		CALHM2
								CIZ1		CARD9		EFCAB5		C1orf173				ALPI		CAPG
								CLCA2		CARS2		EFCAB6		AHNAK2				ALPK1		CAPN11
								CLEC12A		CASP5		EME1		BPHL				ALPK2		CAPN12
								CLEC4M		CATSPER2		EMR2		MIPOL1				ALPK3		CAPN9
								CLLU1		CBX2		ENPEP		PROL1				ALPL		CARD17
								CLN5		CC2D2B		ENTPD2		MYH15				ALPP		CARD6
								CLPSL1		CCDC105		EPHA6		MYH13				ALS2CL		CARD9
								CNBD2		CCDC110		EPYC		CEP72				AMDHD1		CASC1
								CNGB3		CCDC121		ERMARD		ERVMER34-1				AMHR2		CASP10
								COL6A5		CCDC125		ESYT3		KLHL25				AMN		CASP4
								COL6A6		CCDC129		EXOC6		ZNF749				AMPD1		CASQ1
								COL9A2		CCDC13		EXPH5		TTLL13				AMPD3		CATSPERG
								COQ2		CCDC140		FABP1		DHRS12				AMTN		CBLC
								COX18		CCDC141		FAM114A2		ODF4				AMY2B		CBR3
								COX6B2		CCDC144NL		FAM129C		TEX38				AMZ1		CBWD3
								CPA4		CCDC146		FAM149A		PLA2G7				AMZ2		CCDC11
								CR2		CCDC147		FAM183A		ZNF286B				ANAPC13		CCDC110
								CRIM1		CCDC148		FAM185A		FLG2				ANGEL1		CCDC113
								CRNKL1		CCDC150		FAM222A		DDX60L				ANGEL2		CCDC12
								CROT		CCDC173		FAM227B		C1QTNF9B				ANGPTL3		CCDC125
								CSH2		CCDC27		FAM69C		RFC1				ANGPTL5		CCDC129
								CSNK2A3		CCDC39		FAM71F1		GDNF				ANGPTL6		CCDC13
								CSPP1		CCDC60		FAM73B		DTHD1				ANGPTL7		CCDC135
								CST9L		CCDC63		FAM81B		MROH7				ANGPTL8		CCDC141
								CTD-3148I10.1		CCDC66		FAM83C		ABCC12				ANK2		CCDC144NL
								CTSW		CCDC7		FAM92B		BTN3A3				ANKAR		CCDC146
								CUL4A		CCDC74B		FBXO16		ABTB1				ANKDD1B		CCDC147
								CUL9		CCDC81		FBXO40		LAIR2				ANKHD1		CCDC153
								CUTA		CCDC83		FBXO7		CIDEB				ANKHD1-EIF4EBP3		CCDC171
								CUZD1		CCHCR1		FCHSD1		ZSCAN31				ANKK1		CCDC173
								CWH43		CCKAR		FCRL6		C3orf52				ANKLE1		CCDC18
								CXCL6		CCL26		FFAR2		EMC9				ANKMY1		CCDC183
								CXCR1		CCL4		FGF6		AC021860.1				ANKRD18B		CCDC27
								CYB561A3		CCND3		FHAD1		FBXO40				ANKRD2		CCDC37
								CYP26C1		CCNI2		FLG		FAM159A				ANKRD20A4P		CCDC42B
								CYP2A13		CCNL2		FLG2		TLR10				ANKRD22		CCDC60
								CYP2C19		CCT6B		FLJ27365		KCNAB3				ANKRD23		CCDC61
								CYP2C8		CD109		FN3K		ACBD7				ANKRD24		CCDC63
								CYP2D6		CD177		FNDC7		OR6C6				ANKRD26		CCDC64B
								CYP3A4		CD180		FRMD4A		NID1				ANKRD27		CCDC66
								CYP3A43		CD1B		FRYL		ZNF506				ANKRD30A		CCDC67
								CYP3A5		CD1E		FSIP2		FAM166A				ANKRD30B		CCDC74A
								CYP4A22		CD22		FUT10		C1orf127				ANKRD31		CCDC86
								DAPL1		CD33		GABPB1		OR6M1				ANKRD34B		CCL26
								DCD		CD36		GBGT1		CARD8				ANKRD35		CCL4
								DCDC2B		CD5L		GBP4		TERF1				ANKRD36		CCL4L2
								DCHS2		CD96		GCA		SERPINB10				ANKRD42		CCNI2
								DDTL		CDADC1		GCNT3		FMN2				ANKRD50		CCT6B
								DDX11		CDC20B		GFRAL		IL1RL2				ANKRD53		CCZ1
								DDX58		CDC7		GHRHR		C1orf167				ANKRD6		CCZ1B
								DEGS1		CDH19		GIMAP2		KIAA1683				ANKRD60		CD109
								DFNB31		CDH23		GIPR		AKR1E2				ANKRD9		CD163L1
								DGAT2		CDHR5		GJB2		ZBED6CL				ANKS6		CD180
								DHRS13		CDK11A		GJB4		PSG6				ANKUB1		CD1B
								DHRS7B		CDK15		GJB7		UPP2				ANKZF1		CD1D
								DHRS9		CDK18		GJD4		TTN				ANLN		CD207
								DHX57		CDKL2		GLI2		RP11-683L23.1				ANO2		CD302
								DIXDC1		CDKL4		GLIPR1L1		OR51T1				ANO5		CD33
								DLEC1		CDRT1		GML		OR51G1				ANO6		CD36
								DLGAP5		CDYL		GOLGA3		APOBEC1				ANO7		CD38
								DMBT1		CEACAM19		GOLGA4		PSG9				ANO9		CD5
								DNAH1		CEACAM4		GPATCH2		YME1L1				ANTKMT		CD5L
								DNAH11		CEACAM7		GPATCH2L		ZNF396				ANTXR1		CD96
								DNAH14		CELA1		GPNMB		OR51B2				ANTXRL		CDADC1
								DNAH3		CELA2B		GPR111		OR51B6				ANXA1		CDH16
								DNAH6		CELSR1		GPR113		OR52B2				ANXA10		CDH19
								DNAJC22		CEP152		GPR115		CUBN				ANXA11		CDH26
								DNAJC28		CEP57L1		GPR128		POTEJ				ANXA13		CDHR4
								DNHD1		CEP72		GPR144		ADRA2B				ANXA3		CDHR5
								DOCK10		CEP89		GPX7		PDE4C				ANXA4		CDK11A
								DOCK3		CES1		GRK4		ACSBG2				ANXA5		CDK15
								DOLK		CES3		GRK7		HRCT1				ANXA7		CDK5RAP2
								DPEP2		CES5A		GSTM4		SH3YL1				AOAH		CDKL2
								DPPA4		CFHR1		GSTM5		CEACAM19				AOC2		CDKL4
								DQX1		CFHR2		GTF2H1		MELK				AOPEP		CDRT1
								DSC2		CFHR3		GYLTL1B		RSAD2				AOX1		CEACAM19
								DUOX1		CGB7		GYS2		ALDH1B1				AP000781.2		CEACAM4
								DUOX2		CGNL1		GZMA		EMR2				AP000812.5		CELA1
								DUS4L		CGRRF1		HAO1		ZNF225				AP001781.2		CELA2A
								DUSP18		CHCHD10		HEATR5A		OR8K3				AP003108.2		CELA3A
								DUXA		CHD1L		HEPACAM2		HS1BP3				AP1AR		CELSR3
								EBLN2		CHGA		HINT3		NIPSNAP3B				AP1G2		CENPO
								ECE2		CHI3L2		HIST1H4H		ZNF812				AP3M2		CEP128
								ECH1		CHIA		HKR1		OR5A2				AP3S2		CEP57L1
								ECHDC2		CHIT1		HMCN2		SLC2A11				AP5M1		CEP72
								ECI1		CHMP4A		HMMR		CIB3				AP5Z1		CEP85L
								ECI2		CHMP4C		HORMAD2		PLIN4				APBA3		CERS4
								ECM2		CHPF2		HOXA9		OR2T35				APCS		CES1
								ECT2L		CHRFAM7A		HRG		STAP2				APH1B		CES3
								EFCAB5		CIB3		HSD11B1L		OR2T10				APIP		CETP
								EFCAB6		CIT		HSD17B13		PRAMEF1				APLF		CFHR1
								EFCC1		CKMT1B		HSD17B14		OR2G6				APLP1		CFHR2
								EGFL7		CLCN1		HTR2B		IFNK				APOA5		CFHR3
								EGFL8		CLDN15		HTR3D		FIBCD1				APOB		CFHR4
								EHBP1L1		CLDN20		HTR3E		C19orf71				APOBEC1		CGB7
								EHHADH		CLEC10A		ICA1L		PDCD1LG2				APOBEC3B		CGNL1
								EIF5A2		CLEC11A		ICAM3		APIP				APOBEC3C		CHD1L
								EIF5B		CLEC12B		IFFO1		GCFC2				APOBEC3D		CHGA
								ELMO3		CLEC18A		IFI27L1		OR14K1				APOBEC3G		CHI3L2
								EME2		CLEC18B		IFI30		IFI30				APOBEC3H		CHIA
								EMR1		CLEC4D		IFI44L		CCDC141				APOBR		CHIT1
								EMR2		CLEC7A		IFITM10		CHPF2				APOC3		CHMP4A
								ENO4		CLHC1		IGSF10		KRT4				APOC4		CHMP4C
								ENPEP		CLIP1		IL33		MUC19				APOC4-APOC2		CHPF2
								ENTHD1		CLLU1		IL36B		MROH2A				APOF		CHRFAM7A
								EPB41L2		CLRN1		IL4R		EFCAB6				APOH		CHRNA6
								EPB41L4A		CLYBL		IMPACT		CD36				APOL2		CHST9
								EPHA1		CMA1		IQCH		HKDC1				APOL5		CIB4
								EPHA6		CNDP1		ITGA4		CAPN12				APOLD1		CIDEB
								EPX		CNGB3		ITGB3BP		ABCA8				APPL2		CILP
								ERAP1		CNKSR1		ITIH2		NEU2				AQP3		CKMT1A
								ERAP2		CNTLN		ITIH3		ZNF648				AQP7		CKMT1B
								ERCC1		CNTN2		ITPRIPL1		IFLTD1				ARFGAP2		CLCA2
								ERI2		CNTN6		JMJD4		CYP2F1				ARFGAP3		CLCN1
								ERO1LB		CNTRL		KIAA0319		ARHGAP19				ARFGEF1		CLDN20
								ERV3-1		COCH		KIAA1257		CR1L				ARHGAP11B		CLDND2
								ESF1		COL15A1		KIAA1407		PRLH				ARHGAP15		CLEC10A
								ESYT2		COL16A1		KIAA1551		TRPM4				ARHGAP19		CLEC11A
								EXTL1		COL6A2		KIAA1586		MEGF6				ARHGAP21		CLEC12A
								FAM111A		COL6A5		KIAA1671		NBEAL1				ARHGAP27		CLEC12B
								FAM111B		COL6A6		KLHL25		SYNPO2L				ARHGAP32		CLEC18A
								FAM117B		COL7A1		KLK14		CEACAM4				ARHGAP33		CLEC1A
								FAM129A		COL9A2		KRT13		SUMF2				ARHGAP40		CLEC4D
								FAM149B1		COQ10A		KRT4		TTC40				ARHGAP8		CLEC4F
								FAM154A		COQ9		KRT76		KRTAP5-1				ARHGDIG		CLEC9A
								FAM154B		CORIN		L1TD1		OR14C36				ARHGEF10		CLHC1
								FAM159B		COX6B1		LAIR2		ZBED6				ARHGEF15		CLIP1
								FAM166A		CPAMD8		LAMB4		RYR1				ARHGEF26		CLLU1OS
								FAM173B		CPN2		LASP1		MYBPH				ARHGEF28		CLSPN
								FAM179A		CPNE1		LAYN		FUK				ARHGEF35		CLTCL1
								FAM183A		CPO		LCE2A		HTR3C				ARHGEF37		CLYBL
								FAM186A		CPPED1		LDHB		CLEC18A				ARHGEF38		CMA1
								FAM194A		CPVL		LIFR		SELV				ARHGEF4		CMSS1
								FAM200B		CPXM2		LIMS1		HELQ				ARID3C		CNGA4
								FAM21C		CR1		LINC00935		ZNF585A				ARID4A		CNGB3
								FAM221A		CR1L		LINC00955		RTP4				ARL16		CNKSR1
								FAM228B		CREM		LINGO4		LIPH				ARL6IP4		CNTF
								FAM53C		CRISP1		LONP2		TVP23A				ARL9		CNTLN
								FAM71A		CRNKL1		LPAR1		FAM86A				ARMC10		CNTN2
								FAM71D		CROT		LRCH3		SEC14L5				ARMC4		CNTN6
								FAM81B		CRYBA4		LRRC17		ZNF439				ARMC6		CNTNAP3
								FAM83A		CRYGA		LRRC69		AADACL2				ARMC9		CNTNAP3B
								FAM90A1		CRYGD		LRRC8B		AADAC				ARMS2		CNTNAP4
								FAM98C		CRYGN		LRRIQ1		ZNF433				ARNTL		CNTRL
								FANCG		CRYM		LRTM1		ZNF844				ARNTL2		CNTROB
								FANCI		CRYZ		LRTOMT		CIB4				ARPC4-TTLL3		COIL
								FANCL		CSH1		LSP1		ZNF563				ARPIN		COL15A1
								FANK1		CSHL1		LTBP1		ZNF443				ARPIN-AP3S2		COL16A1
								FASTKD1		CST2		LY75-CD302		MFSD2B				ARSI		COL22A1
								FBXL21		CST9L		LYSMD4		CORO7				ARSJ		COL23A1
								FBXL4		CSTA		LYZ		C2orf43				ART1		COL28A1
								FBXO43		CSTL1		MAB21L3		BCMO1				ART3		COL6A1
								FBXW10		CTRB2		MAD2L2		MMRN1				ARVCF		COL6A5
								FBXW8		CTSA		MALRD1		STX10				AS3MT		COL6A6
								FCGBP		CTSE		MAMDC4		GEN1				ASAH2		COMTD1
								FCHSD1		CTSW		MAML2		KCNMB3				ASB11		COPZ2
								FCN3		CTU2		MAMSTR		LPIN1				ASB13		COQ10A
								FCRL4		CUBN		MCOLN3		ZNF333				ASB15		CORO7
								FCRL6		CUEDC1		MCUR1		PKD2				ASB16		CORO7-PAM16
								FGGY		CUL9		MEF2B		CFHR5				ASB17		COX6B2
								FIBCD1		CWH43		MEF2BNB-MEF2B		SMIM22				ASB18		CPO
								FKBP7		CXCL6		MELK		CCDC39				ASB8		CPT1B
								FLCN		CXXC11		METTL20		PGLYRP2				ASCC3		CPVL
								FLVCR2		CYB5RL		METTL24		OR2M7				ASCL3		CPXM2
								FNDC1		CYFIP2		MGST1		IL20				ASGR2		CR1
								FNDC8		CYP2A6		MICALCL		HRASLS				ASH1L		CRHR2
								FNDC9		CYP2A7		MICB		FAM53A				ASIC3		CRIP1
								FOLR1		CYP2C18		MKI67		UGT2B28				ASIC4		CROT
								FRMD1		CYP2C19		MKL2		GRK4				ASIC5		CRYBA4
								FRMD3		CYP2C8		MLF1		ACSF3				ASMT		CRYBB3
								FSIP1		CYP2D6		MLH1		ERN2				ASMTL		CRYGA
								GABPB1		CYP2F1		MLNR		ZNF208				ASNSD1		CRYGD
								GALNT10		CYP39A1		MMEL1		OBSCN				ASPDH		CRYZ
								GALR2		CYP3A43		MMP1		FAM71A				ASPG		CSF2RB
								GBP1		CYP3A5		MMP25		NSL1				ASPH		CSGALNACT1
								GBP4		CYP4A22		MMRN1		ZNF99				ASPM		CSH2
								GBP5		CYP4B1		MNDA		TATDN3				ASPN		CSHL1
								GC		CYP4F2		MOGAT1		CENPF				ASPSCR1		CST2
								GCKR		CYP4Z1		MORC1		C4orf50				ASTL		CTB-134H23.2
								GCN1L1		CYYR1		MPPE1		ZNF30				ASZ1		CTC-786C10.1
								GDAP1		DAOA		MRO		TLR5				ATAD3B		CTD-2054N24.2
								GDPD5		DBI		MROH2A		CCDC96				ATAD3C		CTD-2116N17.1
								GGA3		DCAF13		MROH2B		CWH43				ATAT1		CTD-2215E18.1
								GGN		DCAKD		MRPL4		SH3TC1				ATG2B		CTD-2228K2.5
								GH2		DCDC2B		MS4A12		RP11-324D17.1				ATG4C		CTD-2267D19.3
								GIMAP8		DCHS2		MS4A14		TLR1				ATG9B		CTHRC1
								GJA10		DCLRE1A		MS4A18		ANKRD27				ATL3		CTNNA3
								GJB6		DCP1A		MSRA		ZNF678				ATM		CTRB2
								GLYATL2		DDHD2		MSS51		FGFBP2				ATP10A		CTSE
								GNAT3		DDIT4L		MTHFD2L		ZNF254				ATP10B		CTSW
								GNLY		DDTL		MTHFSD		PI4K2B				ATP10D		CUBN
								GNRH2		DDX27		MTNR1A		ATP4A				ATP12A		CUL9
								GOLGA6C		DDX41		MTUS1		ZNF738				ATP13A4		CUTC
								GP1BA		DDX58		MUC19		TMEM175				ATP13A5		CWH43
								GP6		DDX60		MYCBPAP		ENKD1				ATP1A4		CXCR1
								GPATCH2L		DEDD		MYH1		TMEM44				ATP23		CXorf58
								GPLD1		DEFA4		MYO1A		FAM47E-STBD1				ATP2A1		CYB5D2
								GPR111		DEFB116		MYO3A		FCAMR				ATP2A3		CYB5RL
								GPR113		DEFB119		MYRIP		TMEM59L				ATP2C2		CYP1A1
								GPR128		DEFB126		NAALAD2		KMO				ATP5MGL		CYP26C1
								GPR144		DEFB128		NDUFA5		PPEF2				ATP6V0D2		CYP2A13
								GPR18		DEFB132		NDUFB9		C1orf116				ATP6V1FNB		CYP2A6
								GPR98		DEPDC7		NDUFV3		ACSM2A				ATP7B		CYP2A7
								GPRC5B		DET1		NEB		ZP4				ATP8B1		CYP2C18
								GPRC5D		DFNA5		NEIL2		EXOC3L1				ATP8B3		CYP2C19
								GRAMD2		DGAT1		NENF		SYNE4				ATP8B4		CYP2D6
								GRIN3B		DHDH		NETO2		TARBP1				ATPSCKMT		CYP3A43
								GRIP2		DHRS1		NF1		WDR53				ATRAID		CYP3A5
								GSDMA		DMBT1		NFE2L3		CES4A				ATRN		CYP4A22
								GSTM2		DMGDH		NGDN		ACSM1				ATXN3L		CYP4B1
								GSTM4		DNAAF1		NIPSNAP3A		ZNF14				AUNIP		CYP4F12
								GTF2F1		DNAH10		NKD2		TRAF5				AURKC		CYP4F2
								GUCA1C		DNAH14		NLRP1		VWA3A				AVIL		CYP4F31P
								GZMA		DNAH17		NLRP13		CMTM1				AXDND1		CYP4Z1
								HAP1		DNAH2		NLRX1		MFSD7				AXL		CYTL1
								HAVCR1		DNAH3		NME8		ZNF431				B3GLCT		DBF4B
								HBS1L		DNAH5		NOC4L		RGL3				B3GNTL1		DCAKD
								HCN1		DNAH7		NOP16		CLEC4M				B4GALNT2		DCD
								HEATR6		DNAH8		NOTCH4		SPG7				BAALC		DCDC2B
								HELB		DNAI1		NOXA1		PDE1A				BACH1		DCDC2C
								HENMT1		DNAJC28		NPAS3		CDK12				BAG1		DCHS2
								HEPHL1		DNASE2B		NPC2		PRSS50				BAG4		DCK
								HERC2		DNHD1		NRAP		CCR5				BAG5		DCLRE1A
								HFM1		DOCK6		NRG4		XCR1				BAHD1		DCSTAMP
								HIST1H2BE		DOK2		NUDT8		GSDMA				BANK1		DCXR
								HIST1H3E		DOK3		NUP43		ENTHD2				BBOF1		DDO
								HIST1H4B		DPEP2		NXPE2		LGALS3BP				BBOX1		DDX58
								HK3		DPRX		OAS2		COL7A1				BBS7		DDX60L
								HLA-DQB1		DPY19L2		OAS3		DDC8				BCAS4		DEFA4
								HLA-G		DPYD		OBSCN		TMC6				BCAT2		DENND6B
								HMCN1		DQX1		ODAM		HHATL				BCCIP		DEPDC7
								HNRNPA1L2		DRAP1		OGFRL1		NABP1				BCHE		DFFB
								HOOK1		DRC1		OLFML1		ULK4				BCKDHA		DGCR6
								HOPX		DTNB		OPA3		XIRP1				BCL2A1		DHDH
								HORMAD1		DTNBP1		OSBPL3		PPP1R1C				BCL2L12		DHRS1
								HOXD10		DUOX2		OSBPL8		FKBP7				BCL7C		DHRS4
								HOXD11		DUOXA2		OSGIN1		CCDC144NL				BCO2		DHX40
								HPS1		DUS1L		OVCH1		ERMN				BDKRB1		DLEC1
								HRASLS		DUSP16		OXGR1		SLC25A52				BDP1		DMBT1
								HRASLS5		DUSP27		OXNAD1		GPR39				BECN2		DMGDH
								HRC		DUSP7		P2RX5		LRTM1				BEND7		DNAH14
								HRCT1		DUXA		PAAF1		DSC3				BEST3		DNAH5
								HSD17B8		DYDC2		PABPN1L		RBM43				BFSP1		DNAH7
								HSF2BP		DYRK3		PALLD		ANKRD30B				BGLAP		DNAH8
								HSPA6		DYRK4		PAQR7		EFCAB5				BHLHE41		DNAH9
								HYKK		DYTN		PBX4		C17orf50				BHMT2		DNAI1
								ICAM1		ECD		PCDHA11		CCDC148				BICDL2		DNAJC28
								IDI2		ECT2L		PCDHA8		PKP4				BIN3		DNASE2B
								IFI35		EFCAB13		PCDHGA10		XIRP2				BIRC7		DNTT
								IFI44		EFCAB3		PCDHGA12		CLUL1				BLK		DOCK1
								IFI44L		EFCAB5		PCDHGA5		FN3KRP				BLOC1S6		DOCK6
								IFIH1		EFCAB6		PCDHGA7		SLC22A14				BLVRB		DOK7
								IFLTD1		EFHB		PCGF3		KRT33A				BLZF1		DPEP1
								IFNA5		EGF		PDE11A		SLX4				BMP2K		DPEP2
								IFNK		EGFL8		PDE6A		TIMP4				BNIP5		DPY19L2
								IFNL2		EHHADH		PDIA2		EFCAB3				BNIPL		DPYD
								IFRD1		EIF4EBP3		PDIA6		ASB16				BOD1		DPYS
								IGF2		EIF4G1		PELP1		DBF4B				BPHL		DQX1
								IGFN1		ELAC2		PHPT1		RHBDD1				BPI		DRC1
								IGIP		ELMO3		PI15		OGG1				BPIFA2		DRD4
								IGLL5		ELSPBP1		PIGG		MAPT				BPIFA3		DSC3
								IGSF10		EME2		PIK3C2G		KRT36				BPIFB2		DSG3
								IGSF22		ENDOV		PILRA		SETMAR				BPIFB3		DTD2
								IGSF5		ENOSF1		PILRB		UGT1A10				BPIFB4		DTHD1
								IL16		ENPEP		PKD2L1		UGT1A6				BPIFB6		DTNB
								IL17RC		ENTHD1		PLA2G3		UGT1A5				BPIFC		DTNBP1
								IL31RA		EOGT		PLA2G4B		RSAD1				BRCA2		DTX2
								IL33		EP400		PLA2G4C		ESPNL				BRD8		DUOX2
								IMPG1		EP400NL		PLA2G4D		TAC4				BRDT		DUOXA2
								INF2		EPAS1		PLA2G7		C17orf72				BRICD5		DUS1L
								INSL6		EPN3		PLD2		ABCA9				BROX		DYDC2
								INSRR		EPPK1		PLEKHG6		VAT1				BSPH1		DYRK3
								INVS		EPSTI1		PLK5		DNAH7				BST1		DYRK4
								IQCA1		EPX		PLSCR5		CCDC150				BTBD9		DYTN
								IQCC		EPYC		PM20D1		TRANK1				BTG3		EBPL
								ISM2		ERAP1		PMP22		ST6GALNAC2				BTN1A1		ECHDC3
								ITFG3		ERAP2		PNPLA1		SPHK1				BTN2A1		ECT2L
								ITGA11		ERCC1		POLQ		AOX1				BTN2A2		EFCAB13
								ITGAD		ERGIC1		POMGNT1		NDUFS1				BTN3A2		EFCAB3
								ITGAE		ERMARD		PPAN		HID1				BTN3A3		EFCAB5
								ITGB3BP		ERV3-1		PPP1R9A		LANCL1				BTNL2		EFCAB6
								ITGB6		ESD		PRB1		NEK10				BTNL3		EFHB
								ITIH5		ESYT2		PRDM15		MREG				BTNL8		EGFL8
								ITPR3		EVI2A		PRDM9		FAM134C				BTNL9		EHHADH
								IVD		EVI5		PRDX1		GPR142				C10orf53		EIF1
								JAGN1		EVPL		PRICKLE4		SATB1				C10orf90		EIF3C
								JMJD7		EXO1		PRIMPOL		DNAH12				C11orf16		EIF3CL
								JSRP1		EXO5		PROCR		MOCOS				C11orf21		EIF4EBP3
								KANK3		EXOC3L1		PRODH2		GRK7				C11orf42		ELMO3
								KANK4		F11		PROL1		KBTBD12				C11orf49		ELTD1
								KAZALD1		FAM109B		PROX2		C19orf45				C11orf54		EMC9
								KBTBD13		FAM129C		PRR19		P2RX5				C11orf58		EMR2
								KCNIP2		FAM135A		PRR25		DENND1C				C11orf65		ENKD1
								KCNK16		FAM13A		PRSS50		EFCAB12				C11orf80		ENO4
								KCTD18		FAM151A		PSRC1		FUT6				C11orf88		ENOSF1
								KCTD19		FAM153A		PTGIS		KIAA1257				C11orf94		ENPEP
								KIAA0226		FAM153C		PTH2R		C3orf27				C12orf4		ENPP3
								KIAA0556		FAM154A		PTPN21		APLF				C12orf40		ENPP7
								KIAA0586		FAM154B		PTTG1IP		TTLL6				C12orf42		ENTHD1
								KIAA0930		FAM159A		PUS1		MPND				C12orf50		ENTPD2
								KIAA1919		FAM162B		PUS7L		SPNS3				C12orf54		ENTPD7
								KIAA2026		FAM166A		PXMP2		CLEC4F				C12orf56		EP400NL
								KIF19		FAM173B		RAB44		SFXN5				C12orf73		EPAS1
								KIR3DL1		FAM179A		RABEPK		MATK				C14orf119		EPHA1
								KLHDC1		FAM181A		RAD54L		CD209				C14orf177		EPHA10
								KLHL33		FAM187B		RANGRF		FBN3				C14orf180		EPN3
								KLHL35		FAM19A3		RDH5		MYO7B				C14orf28		EPPK1
								KLK10		FAM21C		RETSAT		VIT				C15orf40		EPSTI1
								KLLN		FAM221A		RGL3		SWSAP1				C15orf48		EPX
								KLRF1		FAM45A		RGS11		RPH3AL				C16orf58		EPYC
								KRT33B		FAM47E-STBD1		RGS12		A4GNT				C16orf71		ERAP1
								KRT73		FAM65C		RGS3		CAPN14				C16orf74		ERAP2
								KRT75		FAM69B		RGSL1		ASTE1				C16orf78		ERI2
								KRT76		FAM71E1		RIPK3		RILP				C16orf89		ERN2
								KRT82		FAM71F1		ROS1		TLCD2				C16orf90		ESD
								KRT83		FAM81B		RP11-1070N10.3		OR1D5				C16orf92		ESYT1
								KRTAP10-4		FAM83A		RP11-181C3.1		CDKL4				C16orf96		ETNPPL
								KRTAP13-1		FAM86A		RP11-293M10.1		OR7D2				C17orf107		EVI5
								KRTAP21-2		FAM92B		RP11-297N6.4		OR7G3				C17orf50		EVPLL
								L3MBTL4		FAM98C		RP11-503N18.3		INCA1				C17orf80		EXO1
								LDHAL6A		FAN1		RP11-552I14.1		ZNF594				C17orf97		EXO5
								LEMD1		FANCA		RP11-6L6.2		ARGFX				C17orf99		EXOC3L1
								LEPREL1		FASTKD1		RP11-723O4.6		HTR1F				C18orf54		EXTL1
								LGALS12		FBLN7		RP11-766F14.2		TEKT3				C18orf63		EYS
								LGALS2		FBN3		RPTN		SULT1C4				C19orf18		F13B
								LHCGR		FBXO27		RSAD2		TVP23C				C19orf25		FADS6
								LILRA2		FBXO40		RTCB		CCDC138				C19orf44		FAHD2B
								LILRA3		FBXW10		RTP1		TRIM16				C19orf57		FAM115C
								LILRB3		FBXW2		RUFY4		STX19				C19orf71		FAM129C
								LIMK2		FBXW8		SAG		NCOR1				C19orf73		FAM149B1
								LINS		FCAR		SAMD9		GXYLT2				C1QA		FAM151A
								LIPJ		FCER2		SASS6		C19orf35				C1QL3		FAM154A
								LIPM		FCGBP		SBK2		MYO15A				C1QTNF1		FAM154B
								LOC200726		FCGR2A		SCGB2B2		SUCLG2				C1QTNF12		FAM159B
								LOC283710		FCHSD1		SCML4		LGALS9C				C1QTNF2		FAM162A
								LOC402160		FCN3		SCNN1A		IL36B				C1QTNF3		FAM162B
								LOC729020		FCRLB		SCNN1D		TCEB3B				C1QTNF5		FAM166A
								LPA		FER1L6		SDCBP		RALB				C1QTNF8		FAM166B
								LPO		FGF1		SDR16C5		OR5K2				C1RL		FAM179A
								LRCH3		FGFBP1		SEC14L5		CMSS1				C1orf100		FAM181A
								LRIG3		FGFBP2		SELO		GPR128				C1orf116		FAM186A
								LRP1B		FGFR3		SELP		MFSD9				C1orf127		FAM189B
								LRRC29		FGGY		SERPINA10		SLC16A11				C1orf167		FAM194A
								LRRC39		FGL1		SERPINB11		REG3G				C1orf185		FAM200A
								LRRC55		FIBCD1		SERPINB13		PLK5				C1orf194		FAM200B
								LRRC71		FLG		SERPINB3		ASGR2				C1orf216		FAM213A
								LRRD1		FLG2		SFI1		C17orf74				C1orf50		FAM217A
								LRRIQ3		FMN2		SFXN5		GRIN3B				C1orf53		FAM21A
								LRTM1		FMNL1		SH3BGR		KIAA1407				C1orf56		FAM21B
								LRTOMT		FMO1		SH3YL1		CNTROB				C1orf87		FAM21C
								LSMD1		FMO2		SHB		PROM2				C1orf94		FAM221A
								LSMEM2		FMO4		SHISA3		TMPRSS7				C2		FAM25A
								LSR		FN3KRP		SIGIRR		GZMM				C20orf141		FAM45A
								LTB4R2		FNDC7		SIGLEC1		AFF3				C20orf202		FAM47E
								LTC4S		FOLR1		SIGLEC5		TRAT1				C20orf203		FAM47E-STBD1
								LTK		FOXP2		SKOR1		PDHA2				C20orf96		FAM53A
								LTN1		FPGT-TNNI3K		SLC13A1		GOLGA8M				C22orf15		FAM65C
								LY75,LY75-CD302		FREM1		SLC15A3		OR2C1				C22orf23		FAM71E1
								M1AP		FRG2B		SLC15A5		ZC3H12C				C22orf39		FAM71F1
								MAGEF1		FRK		SLC22A25		IDO2				C22orf42		FAM81B
								MAMDC4		FRMD1		SLC24A1		ADAM9				C2CD3		FAM83A
								MAN2C1		FRMD4A		SLC25A41		UPK2				C2CD6		FAM86A
								MAP10		FUK		SLC26A10		NLRX1				C2orf16		FAM86B2
								MAP3K6		FUT2		SLC27A3		CSGALNACT1				C2orf73		FAM86C1
								MAST3		FUT6		SLC2A11		SH2D4A				C2orf78		FAM90A1
								MATN2		G6PC2		SLC39A2		OR10S1				C2orf80		FAM98C
								MBP		GAB4		SLC39A9		OR10G9				C2orf81		FANK1
								MC1R		GABPB1		SLC43A1		OR8B4				C3orf14		FASTKD1
								MCPH1		GABRR1		SLC4A11		OR8B8				C3orf20		FBXL8
								MCU		GADL1		SLC5A10		DEFA4				C3orf52		FBXO27
								ME1		GAL3ST2		SLC5A4		PTPRN2				C3orf62		FBXO36
								MEDAG		GAL3ST4		SLC6A13		SPATA19				C3orf67		FBXO40
								MEGF11		GALK2		SLC7A4		RAD52				C3orf84		FBXW10
								MEGF6		GALNT8		SLC9A3R1		OR2A25				C4A		FBXW8
								MEI1		GAS2L2		SLC9C1		DYRK4				C4B		FCAR
								METTL20		GBGT1		SP110		EPHA1				C4orf17		FCER2
								METTL21A		GBP3		SPATA31E1		CLCN1				C4orf33		FCGBP
								MFNG		GBP4		SPATS1		PLEKHG6				C4orf36		FCHSD1
								MFSD1		GBP7		SPTBN5		SCNN1A				C4orf47		FCN3
								MFSD10		GCA		STAB2		OR6V1				C4orf50		FCRLB
								MFSD7		GCAT		STARD4		TAS2R38				C4orf51		FER1L6
								MGAM		GCFC2		STK16		NXPE4				C4orf54		FETUB
								MICAL1		GCSAML		STK33		EXPH5				C5		FGFBP3
								MICAL2		GDF15		SULT1C2		ACSM4				C5orf15		FGGY
								MICAL3		GDPD4		SUN3		KDELC2				C5orf34		FHOD1
								MICB		GEN1		SYCE1L		SLC22A12				C5orf49		FIBCD1
								MICU2		GGT1		SYNE1		CNTNAP3B				C5orf52		FKBP11
								MINA		GH1		SYNM		SNX32				C5orf63		FMO2
								MINK1		GH2		SYT8		CTSW				C6		FMO4
								MLH3		GHRHR		SYTL3		C9orf131				C6orf132		FMO6P
								MLKL		GIMAP6		TAAR2		CCDC87				C6orf15		FN3KRP
								MLNR		GJB4		TAC4		CCS				C7		FNDC7
								MMP1		GJB7		TACC2		SSH3				C7orf31		FOLR1
								MMP10		GLB1L2		TAS1R1		NUDT8				C7orf33		FOLR4
								MOGAT1		GLT6D1		TCF3		CCDC171				C7orf61		FPGS
								MPI		GLTSCR2		TCHHL1		IL33				C7orf77		FPGT
								MPO		GLYCTK		TEKT3		INSL6				C8A		FPGT-TNNI3K
								MPP4		GMIP		TEP1		XRRA1				C8B		FRAS1
								MPPE1		GML		TGM4		NEU3				C8G		FREM3
								MRGPRE		GMPR		THBS2		AAMDC				C8orf34		FRK
								MRO		GNLY		THNSL1		CCDC89				C8orf44		FRMPD2
								MROH2B		GOLGA6B		THTPA		FER1L6				C8orf44-SGK3		FSCN2
								MROH5		GOLGA6D		THYN1		SLC36A4				C8orf74		FUCA2
								MRPL39		GOLGA8S		TIAM2		HEPHL1				C8orf82		FUT10
								MSR1		GOLIM4		TIFA		RP11-67H2.1				C8orf89		FUT2
								MSS51		GOT1L1		TIGD4		PIWIL4				C9		FYCO1
								MST1		GP6		TIGD6		ANGPTL5				C9orf135		G6PC2
								MTNR1A		GPATCH2L		TIMD4		RBP5				C9orf24		GAB4
								MTRNR2L2		GPR1		TINAG		SVOPL				C9orf43		GABRA6
								MUC13		GPR111		TLDC1		SUN3				C9orf57		GABRR1
								MUC15		GPR128		TLR10		DBX2				C9orf64		GADL1
								MUC16		GPR142		TMC2		ASB8				C9orf85		GAL3ST2
								MUC22		GPR160		TMC3		OR10AD1				CA1		GAL3ST4
								MUC6		GPR180		TMC8		ASB4				CA12		GALNT1
								MUC7		GPR39		TMED3		FKBP11				CA13		GALNT8
								MYBPH		GPRC5A		TMEM102		PRKAG1				CA14		GALNTL5
								MYCBP2		GPRIN1		TMEM134		FAM186B				CA5B		GBP3
								MYCBPAP		GPSM2		TMEM14B		MTERF				CA9		GBP4
								MYCT1		GRIK4		TMEM171		C7orf63				CAB39L		GBP7
								MYEF2		GRIN3A		TMEM175		GNAT3				CABP1		GCA
								MYH13		GRIN3B		TMEM247		KRT83				CABP2		GCAT
								MYH15		GRK4		TMEM39B		KRT75				CABP4		GCFC2
								MYH4		GRK7		TMPRSS12		KRT77				CABYR		GCNT7
								MYL4		GRM6		TMTC2		KRT3				CACNA1G		GDF15
								MYO18B		GRP		TNN		SOAT2				CACNA1H		GDPD4
								MYO1A		GRTP1		TOR1AIP1		TRIM50				CACNA1S		GDPD5
								MYO3B		GSDMC		TPGS2		ZNF92				CACNA2D4		GEN1
								MYO5C		GSG1		TRAT1		ERV3-1				CACNG6		GGT2
								MYO7B		GSTA3		TRDN		ZNF117				CAGE1		GGTLC3
								MYOM2		GSTA5		TRIM15		GPR84				CALCOCO2		GH1
								NAA16		GSTM4		TRIM16		LACRT				CALCR		GJB4
								NAPEPLD		GSTT2		TRIM4		ZNF479				CALHM1		GJB7
								NAV2		GTDC1		TRIM50		PHKG1				CALHM2		GJC3
								NBPF6		GUCA1C		TRIM65		OR9K2				CALHM4		GLB1L2
								NCAM2		GUF1		TRNT1		FAM200A				CALML4		GLIPR1L1
								NCKAP5		GXYLT2		TROVE2		GJC3				CALN1		GLRA4
								NEIL1		GYPB		TRPM1		CLEC4D				CAPG		GMPR
								NEURL2		H6PD		TRPV2		ZCWPW1				CAPN10		GNA15
								NINL		HABP2		TTC12		AKR1B15				CAPN11		GNAT3
								NIPSNAP3A		HAP1		TTLL13		AKR1B10				CAPN12		GOLGA4
								NLRP1		HAS1		TTLL2		SSMEM1				CAPN13		GOLGA6A
								NLRP12		HAVCR1		TTLL6		KLRK1				CAPN14		GOLGA6B
								NLRP13		HBP1		UBA7		TSPAN33				CAPN2		GOLGA6L10
								NLRP14		HEATR4		UBE2T		TAS2R7				CAPN3		GOLGA6L19
								NLRP4		HECTD3		UBFD1		OPN1SW				CAPN7		GOLGA6L2
								NLRX1		HELB		UGT1A4		METTL2B				CAPN8		GOLGA8A
								NME1		HELZ2		UGT1A6		TAS2R43				CAPN9		GOLGA8B
								NMI		HEPHL1		UGT3A1		SPAM1				CAPNS2		GOLGA8F
								NOD2		HERPUD1		UNKL		ASB15				CAPS2		GOLGA8H
								NOL3		HGFAC		UPB1		PRB4				CAPSL		GOLGA8I
								NOX5		HHIPL1		USP28		SLC13A1				CARD14		GOLGA8J
								NPC2		HHIPL2		USP29		RNF148				CARD17		GOLGA8K
								NPHP3		HINT1		USP45		PRB2				CARD18		GOLGA8M
								NPL		HK3		USP50		BCL2L14				CARD19		GOLGA8O
								NR1I2		HKDC1		VAT1L		MGST1				CARD8		GOLGA8T
								NRAP		HLA-A		VILL		SLCO1B3				CARD9		GOLIM4
								NSUN5		HLA-B		VSTM2L		SLCO1B7				CARF		GP2
								NTSR2		HLA-C		VTCN1		RECQL				CARHSP1		GPHA2
								NUDT13		HLA-DPA1		VWA3B		FBXL13				CARMIL3		GPLD1
								NUP107		HLA-DQA2		VWA5B1		CASC1				CARS2		GPNMB
								NUP214		HLA-DRA		VWDE		ARNTL2				CASC1		GPR1
								NXPE2		HLA-G		WDFY4		ZAN				CASP1		GPR111
								OAS3		HMMR		WDHD1		C9orf135				CASP10		GPR113
								OBSCN		HMOX2		WDR27		VEGFB				CASP14		GPR124
								OCM		HPR		WDR64		PKP3				CASP4		GPR128
								ODF2L		HPS3		WDR66		CDHR5				CASP5		GPR142
								OGFOD3		HPSE		WDR78		TMEM26				CASP6		GPR144
								OLFM4		HRASLS		WDR87		PNPLA2				CASP7		GPR179
								OLFML2A		HRG		WDR90		MUC6				CASQ1		GPR87
								OLFML2B		HRNR		WWOX		C10orf53				CAT		GPR89B
								OR10C1		HSD17B1		XDH		KRTAP5-6				CATSPER2		GPRC5A
								OR10R2		HSD17B13		YIPF1		ASAH2C				CATSPERB		GPRC5D
								OR10V1		HSD17B8		YLPM1		ZNF487				CATSPERG		GPRC6A
								OR10Z1		HSPA1L		ZAN		ZNF33B				CAVIN3		GPX7
								OR2A14		HTN3		ZBBX		ZNF25				CBFA2T3		GRAMD1A
								OR2D2		HTR2B		ZBP1		GJD4				CBLC		GRAMD2
								OR2G6		HTR3A		ZBTB24		CCDC7				CBR1		GRIN3B
								OR2M3		HTR3C		ZCCHC24		OR52A1				CBR3		GRK7
								OR2T27		HTR3D		ZEB2		PTCHD3				CBR4		GRM6
								OR2T34		HTR4		ZFP30		OR52N4				CBS		GSDMA
								OR4D1		HTRA4		ZFP64		OR52N5				CBWD1		GSG1
								OR4D10		HYAL3		ZHX3		DNHD1				CBWD5		GSTA2
								OR4D6		HYI		ZMYND15		OR6A2				CBY1		GSTA3
								OR4F17		HYKK		ZNF100		OVCH2				CBY2		GSTM1
								OR4M1		ICA1L		ZNF101		AKR1C3				CBY3		GSTM4
								OR51B5		IDI2		ZNF114		PITRM1				CC2D1A		GSTT1
								OR51G1		IDO2		ZNF142		PFKP				CC2D1B		GSTT2
								OR51I1		IFI27L1		ZNF154		ZBED5				CC2D2B		GTDC1
								OR51T1		IFI35		ZNF175		CSNK2A3				CCDC102B		GTF2H2
								OR52A5		IFIH1		ZNF208		C11orf35				CCDC105		GTF2I
								OR52H1		IFIT1		ZNF266		SIRT3				CCDC106		GTF2IRD2
								OR52K1		IFIT5		ZNF28		PRUNE2				CCDC110		GUCA1C
								OR52M1		IFNK		ZNF285		TYSND1				CCDC113		GUCY2F
								OR52N2		IFT80		ZNF30		PKD2L1				CCDC13		GUF1
								OR56B1		IGF2		ZNF302		SFXN3				CCDC138		GXYLT2
								OR5AP2		IGF2R		ZNF343		ABCC2				CCDC141		GYLTL1B
								OR5B12		IGFN1		ZNF396		LOXL4				CCDC142		GYS2
								OR5P3		IGLL1		ZNF440		ELOVL3				CCDC146		GZMM
								OR6C1		IGSF10		ZNF446		TLL2				CCDC148		HABP2
								OR6K2		IGSF8		ZNF486		CC2D2B				CCDC15		HAL
								OR6P1		IKBIP		ZNF491		C10orf131				CCDC150		HAO2
								OR7E24		IL16		ZNF506		WDR96				CCDC153		HAP1
								OR8K3		IL17F		ZNF528		MYOF				CCDC154		HAS1
								OSGEPL1		IL17RC		ZNF544		IDE				CCDC155		HBA2
								OTOF		IL33		ZNF547		IFIT5				CCDC157		HBM
								OTOP1		IL34		ZNF552		DCLRE1A				CCDC158		HEATR4
								OXA1L		IL3RA		ZNF556		LIPM				CCDC159		HECTD3
								OXGR1		INPP5J		ZNF559		RNLS				CCDC166		HELB
								OXR1		INSL4		ZNF563		FAM25A				CCDC168		HELZ2
								P2RX6		INSL6		ZNF571		FAM45A				CCDC17		HEPACAM2
								P2RX7		IQCE		ZNF655		FAM213A				CCDC170		HEPHL1
								P2RY2		IQCH		ZNF732		FANK1				CCDC171		HGFAC
								PACRG		IQGAP3		ZNF747		C10orf90				CCDC173		HGS
								PACRGL		IRAK2		ZNF749		NUDT13				CCDC175		HHIPL1
								PADI2		IRAK3		ZNF763		SLC29A3				CCDC178		HHIPL2
								PADI4		IRF3		ZNF772		ADAM8				CCDC18		HHLA1
								PAH		ISYNA1		ZNF780B		MICAL2				CCDC180		HINT2
								PANK1		ITFG2		ZNF786		MICALCL				CCDC183		HINT3
								PAPLN		ITGA7		ZNF788		PNPLA7				CCDC187		HK3
								PARP4		ITGAD		ZNF804B		SLC34A3				CCDC188		HKDC1
								PARPBP		ITIH1		ZNF813		CNTRL				CCDC189		HKR1
								PASK		ITPRIP		ZNF814		CNTF				CCDC191		HLA-B
								PCDH15		ITSN2		ZNF844		FAM111A				CCDC198		HLA-DOA
								PCDHA3		JAK1		ZNF845		NIPSNAP3A				CCDC24		HLA-DQA1
								PCDHA6		KANK4		ZNF880		OR13C8				CCDC27		HLA-DQA2
								PCDHB11		KAT5		ZNF90		OOSP1				CCDC28A		HLA-DQB1
								PCDHB13		KBTBD12		ZNF92		COL15A1				CCDC28B		HLA-DRB1
								PCDHB7		KCNAB1		ZNF99		TBC1D2				CCDC3		HLA-DRB5
								PCDHGB5		KCNAB3		ZSCAN16		MS4A12				CCDC30		HLA-G
								PCK2		KCNK16		ZSCAN18		MS4A18				CCDC33		HLTF
								PCM1		KCNK18		ZSCAN31		MS4A15				CCDC34		HMGB4
								PDE11A		KCNMB3		ZSCAN9		ZNF510				CCDC38		HMMR
								PDE1A		KCTD10				SLC35D2				CCDC39		HMOX2
								PDE5A		KCTD18				CD5				CCDC43		HOGA1
								PDGFRL		KDELC2				C9orf3				CCDC50		HORMAD2
								PDIA2		KHNYN				NUTM2F				CCDC54		HOXB7
								PDIA3		KIAA0226L				SCGB1D1				CCDC60		HPR
								PDZD3		KIAA0556				C9orf47				CCDC61		HPSE
								PEAR1		KIAA0753				SPATA31E1				CCDC63		HRASLS
								PER3		KIAA0930				TMEM179B				CCDC66		HRG
								PGC		KIAA1257				TMEM223				CCDC69		HS3ST6
								PGLS		KIAA1407				SLC22A25				CCDC7		HSD17B13
								PGM1		KIAA1586				CEP78				CCDC73		HSD17B8
								PGPEP1L		KIAA1755				LGALS12				CCDC74A		HSPA1L
								PHC2		KIAA1919				OR1J1				CCDC74B		HTN3
								PHKB		KIF17				OR5W2				CCDC77		HTR3A
								PIGZ		KIF20B				OR1J4				CCDC78		HTR3C
								PIK3C2G		KIF24				IGSF22				CCDC8		HTRA4
								PIP5KL1		KIF27				RNF224				CCDC80		HYI
								PIWIL3		KIR2DL1				OTOG				CCDC83		ICA1L
								PKD1L1		KIR3DL1				SERGEF				CCDC84		IDI2
								PKD1L2		KIR3DL3				C9orf139				CCDC88B		IDO2
								PKD1L3		KIRREL2				LCN12				CCDC9		IFI27L1
								PKHD1L1		KLC3				SAA1				CCHCR1		IFI35
								PLA2G2A		KLHDC9				UEVLD				CCL13		IFIH1
								PLA2G4D		KLHL25				LCN6				CCL14		IFIT5
								PLA2R1		KLK10				LCN10				CCL23		IFNK
								PLCB2		KLK12				FAM69B				CCL26		IGFN1
								PLEKHA4		KLK13				BDNF				CCL3L1		IGLL1
								PLIN4		KLK14				OR1L3				CCL4		IGLL5
								PLIN5		KLK3				KIAA1549L				CCM2L		IGSF10
								PNPLA1		KLK4				CD82				CCN2		IGSF22
								PNPLA7		KLK6				C9orf50				CCN5		IGSF5
								PODNL1		KLKB1				GYLTL1B				CCNE1		IGSF8
								POLN		KLRC2				ST6GALNAC6				CCNI		IKZF2
								POLQ		KLRC3				FPGS				CCNI2		IL17B
								POTEA		KMT2E				TTC16				CCR5		IL17F
								POU6F2		KNG1				AGBL2				CCT6B		IL17RC
								PPAN,PPAN-P2RY11		KRBA2				TRIM49B				CCT8L2		IL19
								PPAP2C		KRT24				TRIM64C				CCZ1		IL1RL2
								PPEF2		KRT26				GPR144				CD109		IL20
								PPIC		KRT27				UPP1				CD163L1		IL33
								PPL		KRT31				SLC39A5				CD164L2		IL3RA
								PPP1R36		KRT36				SLC9B1				CD177		IL8
								PPP1R3A		KRT37				SCGB3A2				CD1A		INPP1
								PPP1R3D		KRT4				PCDHGB6				CD1B		INPP5B
								PPP1R42		KRT6C				PCDHGA8				CD1C		INPP5J
								PPP2R5E		KRT73				CRIP2				CD1D		INSL6
								PPP5D1		KRT74				PCDHAC1				CD207		IQCE
								PRB1		KRT76				PCDHA11				CD209		IQCH
								PRB4		KRT77				PCDHA9				CD276		IQGAP3
								PRDM2		KRT79				PCDHA8				CD300A		IRAK1BP1
								PRKACB		KRT8				PCDHA5				CD300C		IRAK2
								PRKAG3		KRT82				OR4N4				CD300LF		IRAK3
								PRKCH		KRT83				PCDHA1				CD300LG		IRX6
								PRKCQ		KRT9				EIF4EBP3				CD302		ITGA3
								PRPH		KRTCAP3				ARHGAP11B				CD33		ITGAD
								PRSS46		KTN1				PROB1				CD36		ITIH2
								PRSS48		L1TD1				MZB1				CD38		ITIH6
								PRTFDC1		L3MBTL2				BRD8				CD44		ITPRIP
								PSMB11		LACRT				C5orf66				CD5L		ITSN2
								PTGER3		LAD1				PLA2G4F				CD93		IZUMO4
								PTGS1		LAMA1				ZNF106				CD96		JMJD8
								PTPLAD2		LAMB4				TSSK1B				CDADC1		KANK4
								PTPMT1		LANCL1				CKMT1A				CDC14B		KCNAB1
								PTPN12		LASP1				ERAP1				CDC20B		KCNAB3
								PTPRH		LCE5A				DUOXA2				CDC25C		KCNH6
								PTTG2		LCMT1				HHIPL1				CDC34		KCNK15
								PUSL1		LCN10				SPINK5				CDCA2		KCNK18
								PXDNL		LCN12				SLC24A5				CDCP2		KCNMB3
								PXK		LCN9				BDKRB1				CDH15		KCNN4
								PYGM		LDHB				TRIM38				CDH17		KCTD19
								PZP		LDHD				SLC17A4				CDH19		KDELC2
								QPCTL		LDLR				PSMC6				CDH23		KDELR3
								QTRTD1		LDLRAD1				TMEM14B				CDH26		KEL
								RABL2A		LECT1				ARID4A				CDHR3		KHDRBS2
								RAC1		LEFTY1				WRNIP1				CDHR4		KHNYN
								RAD21		LENG1				TMEM30B				CDHR5		KIAA0556
								RAD52		LETM2				TRIM7				CDK11A		KIAA0586
								RAD9B		LGALS3				SGPP1				CDK12		KIAA1024L
								RANBP17		LGALS8				C5orf45				CDK15		KIAA1324
								RANGRF		LGALS9C				MGAT4B				CDKL2		KIAA1328
								RAPGEF6		LILRA1				GPHN				CDKL3		KIAA1407
								RASEF		LILRA2				GRM6				CDKL4		KIAA1586
								RBKS		LILRA3				FAM153C				CDON		KIAA1755
								RBM43		LILRA4				SLC10A1				CDR2L		KIAA1919
								RBM44		LILRA6				SLC8A3				CDRT1		KIF17
								RC3H1		LIPC				ADAM20				CDRT15L2		KIF19
								RCAN1		LIPH				NUMB				CEACAM16		KIF24
								RECQL5		LIPJ				HK3				CEACAM19		KIF25
								RETSAT		LLPH				TSPAN17				CEACAM20		KIF27
								RFX8		LMCD1				KIF4B				CEACAM21		KIR2DL1
								RGS11		LMF2				TC2N				CEACAM3		KIR2DL3
								RGS12		LMO7				CHGA				CEACAM4		KIR2DL4
								RHBDD3		LOXL4				IL17B				CEACAM5		KIR3DL1
								RIMBP3		LPA				RFESD				CEACAM7		KIR3DL2
								RIPK3		LPCAT3				FAM227B				CEACAM8		KIRREL2
								RLBP1		LPIN1				COQ10A				CELA1		KIT
								RMND5B		LPIN3				CCDC110				CELA2B		KLC3
								RNASE9		LRIT1				WDR93				CELA3A		KLHDC1
								RNASEL		LRRC27				SPATA4				CELA3B		KLHDC9
								RNF186		LRRC28				BLM				CELSR1		KLHL25
								RNF213		LRRC31				DDX60				CELSR2		KLHL33
								RNF217		LRRC34				TRIM60				CENPE		KLHL38
								RNF40		LRRC37A2				TTC23				CENPF		KLK10
								ROPN1L		LRRC39				ADAMTS17				CENPI		KLK12
								RORC		LRRIQ3				OR4F15				CENPO		KLK14
								RP1L1		LRTM1				HBA2				CENPQ		KLRC1
								RP9		LRWD1				HBQ1				CENPV		KLRC2
								RPL3L		LSMD1				FREM3				CEP112		KLRC3
								RPUSD1		LST3				CCDC78				CEP126		KLRG2
								RRP15		LTF				MSLN				CEP135		KRBA2
								S100A3		LURAP1				TPSG1				CEP152		KRT1
								S100Z		LY6K				NUDT6				CEP162		KRT20
								SAMD4A		LYZL2				ANXA5				CEP164		KRT23
								SAMD9		MACC1				HS3ST6				CEP170B		KRT24
								SARDH		MAD2L2				NOXO1				CEP192		KRT27
								SBK2		MADD				C4orf21				CEP290		KRT3
								SCGB1C1		MAMDC4				BRICD5				CEP295		KRT31
								SCN7A		MAML3				PRSS33				CEP295NL		KRT33A
								SCNN1A		MANEA				CCDC64B				CEP350		KRT33B
								SCP2D1		MAP3K4				AGBL1				CEP57L1		KRT36
								SCRN3		MAP3K6				USP50				CEP63		KRT37
								SEC16B		MATN4				LRRC14B				CEP70		KRT6C
								SEMG2		MAVS				SPZ1				CEP72		KRT73
								SEPP1		MAZ				CMYA5				CEP78		KRT74
								SEPT1		MBIP				POLK				CEP89		KRT75
								SERPINA10		MBL2				ANKRD31				CEP95		KRT76
								SERPINA12		MCC				MNS1				CERKL		KRT77
								SFI1		MCF2L				TMEM171				CERS4		KRT8
								SFRP5		MCM9				ANXA2				CERS5		KRT81
								SFXN2		MCOLN3				CCDC125				CES1		KRT82
								SFXN3		MDP1				MIER3				CES2		KRT83
								SGK494		ME1				CDC20B				CES3		KRTCAP3
								SH2D4A		MED13				UACA				CES4A		L1TD1
								SH3BGR		MED16				THAP10				CES5A		L3HYPDH
								SH3GL1		METTL12				CARD6				CETN1		LACRT
								SH3TC1		METTL13				CYP1A1				CETN3		LACTB2
								SH3YL1		METTL20				UGT3A1				CETP		LAD1
								SI		METTL22				PDZD2				CFAP100		LAIR2
								SIAE		METTL24				NRG4				CFAP126		LAMA1
								SIGLEC1		METTL2B				HYKK				CFAP157		LAT2
								SIGLEC5		METTL7B				IL16				CFAP206		LBP
								SIGLEC9		MFSD3				SLC6A18				CFAP299		LCA5
								SIGLECL1		MFSD9				FSD2				CFAP44		LCN6
								SIRT5		MGAM				HIST1H4B				CFAP46		LCT
								SLC13A1		MGST1				MBIP				CFAP47		LDLR
								SLC16A8		MICAL1				HIST1H2BG				CFAP54		LDLRAD1
								SLC1A2		MICAL2				NT5DC3				CFAP57		LECT1
								SLC22A11		MIEF2				ALDH1L2				CFAP58		LECT2
								SLC22A14		MIEN1				APPL2				CFAP61		LEFTY1
								SLC22A16		MIER3				MTERFD3				CFAP69		LEPREL2
								SLC22A24		MINA				PLEKHG1				CFAP70		LGALS12
								SLC22A25		MIPOL1				ULBP3				CFAP73		LGALS9B
								SLC25A2		MKL2				ACACB				CFAP74		LGALS9C
								SLC26A10		MLANA				MYO1H				CFAP97		LILRA3
								SLC26A5		MLF1				FUCA2				CFAP99		LILRA4
								SLC27A6		MLH1				ECT2L				CFHR1		LIN7C
								SLC2A7		MMP1				ATXN2				CFHR2		LIPH
								SLC30A3		MMP10				OAS3				CFHR3		LIPJ
								SLC34A1		MMP25				SDSL				CFHR4		LIPK
								SLC39A7		MMP27				TAAR2				CFHR5		LIPM
								SLC3A1		MNS1				TAAR8				CFTR		LLPH
								SLC5A10		MOCOS				ORAI1				CGN		LMBR1L
								SLC5A11		MOG				MCM9				CGNL1		LMCD1
								SLC5A4		MOGAT1				CEP85L				CHAC2		LMF2
								SLC6A19		MOGS				LRRC43				CHADL		LMO7
								SLC6A7		MOK				CLIP1				CHCHD3		LOXL4
								SLC9A9		MOXD1				HCAR3				CHD1L		LPA
								SLC9B1		MPO				FRK				CHD9		LPL
								SLCO4A1		MPRIP				METTL24				CHDH		LRIG1
								SLFN12L		MRGPRX3				DNAH10				CHEK2		LRIG2
								SLFNL1		MRO				CLDN20				CHI3L2		LRIG3
								SMIM1		MROH2B				SYTL3				CHIA		LRP5L
								SNAPC1		MROH6				DTD2				CHID1		LRRC14B
								SNRPN		MROH7				PARPBP				CHIT1		LRRC27
								SNX31		MROH8				SUGCT				CHML		LRRC28
								SOHLH1		MRPL27				RDH16				CHMP4A		LRRC31
								SOSTDC1		MRPS18A				NME8				CHMP4C		LRRC34
								SPAG16		MRPS7				CCDC129				CHP2		LRRC37A
								SPAG5		MS4A12				CPVL				CHPF2		LRRC39
								SPAG6		MS4A2				C12orf56				CHRAC1		LRRC46
								SPATA31E1		MS4A6A				MACC1				CHRDL2		LRRC69
								SPATA33		MSH3				MEOX2				CHRNA10		LRRC71
								SPHK1		MSLN				OTOGL				CHRNA2		LRRIQ3
								SPNS3		MSRB2				CCER1				CHRNA5		LRTM1
								SPP1		MSS51				CLLU1OS				CHRNA6		LSMEM2
								SPTBN5		MST1				PLEKHG7				CHRNA9		LST3
								SRCRB4D		MST1R				NUDT1				CHRNE		LTC4S
								SSH3		MTERFD2				MICALL2				CHUK		LTF
								SSPO		MTERFD3				USP44				CIB3		LTK
								STAB2		MTFR2				RP11-536G4.1				CIDEB		LURAP1
								STARD4		MTMR6				C12orf55				CIDEC		LXN
								STARD9		MUC1				WDR27				CILP		LY75-CD302
								STK11IP		MUC17				TMPO				CILP2		LYG1
								STK33		MUC6				UNC93A				CIP2A		LYPD3
								STOM		MUCL1				C6orf118				CKAP2		MAB21L3
								SULT1C3		MUTYH				SLC22A1				CKM		MACC1
								SULT1C4		MXD3				FNDC1				CKMT1A		MAMDC4
								SVIP		MYBBP1A				EP400				CKMT1B		MAN2B2
								SYCE1L		MYBPC2				NOC4L				CKMT2		MAP3K15
								SYDE2		MYEF2				FBRSL1				CLASRP		MAP3K6
								SYNE2		MYEOV				PXMP2				CLBA1		MAPK12
								SYNGR2		MYF6				COX6A1P2				CLCA2		MARC1
								SYNJ1		MYH1				C6orf222				CLCA4		MASP2
								SYNM		MYH13				PNPLA1				CLCF1		MAST2
								SYT15		MYH8				GRK1				CLCN1		MATN4
								SYT8		MYL7				HLA-DQA2				CLCNKA		MBIP
								SYTL2		MYO15A				HLA-DRB5				CLDND2		MBOAT4
								SYTL3		MYO1A				TEP1				CLEC10A		MCM9
								TAC4		MYOC				RNASE9				CLEC11A		MCOLN2
								TACR1		MYOF				HSPA1L				CLEC12A		MCOLN3
								TAP2		MYOM2				MICB				CLEC12B		MCTP2
								TAS1R1		MYOM3				PSMB11				CLEC17A		ME1
								TAS2R3		NAAA				TRIM40				CLEC1A		MED16
								TAS2R46		NAALAD2				MAS1L				CLEC2L		MEDAG
								TCAP		NAIP				PCK2				CLEC4A		MEGF6
								TCHP		NAT8				SCAND3				CLEC4C		MELK
								TCP10L		NBEAL1				DHRS1				CLEC4E		MESP2
								TDRD9		NBN				LTB4R2				CLEC4F		METTL12
								TEAD4		NBPF14				RIPK3				CLEC4M		METTL13
								TESPA1		NBPF15				BTN2A1				CLEC6A		METTL20
								TEX15		NBPF9				BTN2A2				CLEC7A		METTL24
								TFF3		NCF4				HIST1H4H				CLEC9A		METTL2B
								TGM1		NCK1				RBM26				CLECL1		MFGE8
								TGM4		NCL				TSPO2				CLGN		MFNG
								TGM5		NCOR1				OARD1				CLHC1		MFSD3
								THAP5		NDUFV2				PGK2				CLIC6		MFSD7
								THAP8		NEIL1				C6orf164				CLINT1		MFSD9
								THAP9		NEK4				GJB7				CLIP1		MGAM
								THEG5		NEK7				ATP12A				CLK4		MGME1
								THPO		NEU2				MEDAG				CLMN		MGST1
								THSD7B		NEURL2				CSNK1A1L				CLNK		MICA
								TJAP1		NEUROD1				ICK				CLRN1		MICAL2
								TKTL2		NFX1				GSTA3				CLSPN		MICALL2
								TLDC1		NHP2				IL17F				CLTC		MIIP
								TLR10		NID1				DEFB113				CLTCL1		MILR1
								TLX1NB		NINL				CENPQ				CLTRN		MINA
								TMC2		NIPSNAP3A				CLN5				CLUL1		MIPOL1
								TMC3		NIPSNAP3B				GPR115				CLYBL		MLANA
								TMED10		NKG2-E				LRRC63				CMA1		MLC1
								TMED3		NLRC3				ESD				CMBL		MMP1
								TMEM106C		NLRP12				TDRD6				CMTM1		MMP10
								TMEM134		NLRP13				CYP39A1				CMTM2		MMP25
								TMEM136		NLRP14				CAPN11				CMTM5		MMP27
								TMEM177		NLRP2				NEK5				CMYA5		MMP9
								TMEM179B		NLRP9				NEK3				CNBD1		MMRN1
								TMEM186		NMRAL1				LECT1				CNBD2		MOGAT1
								TMEM207		NMUR2				C6orf132				CNDP1		MOK
								TMEM209		NOC4L				ZNF780B				CNDP2		MOXD1
								TMEM230		NOL3				GPRIN3				CNGA1		MPC2
								TMEM249		NOMO3				C1orf63				CNGA2		MPO
								TMEM63C		NOP16				MYLK2				CNGA3		MREG
								TMPRSS12		NOP9				BLZF1				CNGA4		MRO
								TMPRSS15		NOX3				ZNF229				CNGB1		MROH2A
								TMPRSS3		NOX5				ZNF180				CNGB3		MROH2B
								TMPRSS9		NPC2				CNKSR1				CNKSR1		MROH7
								TNC		NPIPB11				KDELR3				CNMD		MROH8
								TNFRSF10C		NPNT				TGFBR3				CNNM4		MRPL40
								TNFSF18		NPSR1				CHD1L				CNPY4		MS4A12
								TOP1MT		NQO2				CLEC11A				CNTD2		MS4A2
								TP53AIP1		NRG3				GNRH2				CNTLN		MS4A7
								TPD52L3		NRG4				CCDC18				CNTN1		MSLN
								TPP1		NT5C1B				DDX27				CNTN2		MSLNL
								TPRG1L		NT5C1B-RDH14				C1orf177				CNTN6		MSRB2
								TPTE2		NTSR2				DNAAF3				CNTNAP3		MSS51
								TRGC1		NUDT13				NBPF11				CNTNAP4		MST1
								TRIM14		NUDT17				PTPRH				CNTRL		MST1R
								TRIM31		NUDT7				TMEM86B				CNTROB		MTCH1
								TRIM38		NUDT8				KLC3				COASY		MTERFD3
								TRIM48		NUGGC				TMC2				COBL		MTMR7
								TRIM58		NUP210				TGM6				COCH		MUC17
								TRIM63		NUP214				MASP2				COG5		MUC6
								TRIM64B		NUP43				YIPF1				COG6		MUCL1
								TRIOBP		NUP85				TMEM150B				COIL		MUTYH
								TRMT2A		NWD1				SIGLEC11				COL10A1		MX1
								TROAP		OARD1				PDYN				COL13A1		MYBBP1A
								TRPA1		OAS1				RFPL2				COL15A1		MYBPC2
								TRPM4		OAS3				RNF207				COL16A1		MYBPH
								TRPV3		OASL				FCAR				COL17A1		MYEF2
								TSPAN32		OBP2B				C1orf123				COL18A1		MYF6
								TSPEAR		OBSCN				SUCO				COL19A1		MYH1
								TST		OC90				C1orf220				COL1A2		MYH13
								TTC24		OCEL1				PSG8				COL20A1		MYH8
								TTC33		OCM				PRUNE				COL21A1		MYLK2
								TTC38		ODF1				SEC16B				COL22A1		MYO1H
								TTC40		ODF3L1				TMEM52				COL23A1		MYOC
								TUBB1		OGFOD3				LILRB2				COL24A1		MYOF
								TVP23B		OLFM4				MAP3K6				COL26A1		MYOM2
								UBA6		OLFML1				SIGLEC5				COL28A1		MYOM3
								UBXN10		OLFML2B				CST4				COL5A3		MZT2A
								UBXN11		OPA3				CLCA2				COL6A5		NAAA
								UBXN8		OPN4				PGM1				COL6A6		NAALAD2
								UCK1		OR13A1				AL590822.1				COL7A1		NAGK
								ULBP3		OR51E1				TMEM230				COLEC10		NAPSA
								ULK4		OR51E2				FAM209B				COLQ		NBPF1
								UNC93A		OR8G1				MYOC				COMMD3		NBPF11
								USMG5		OR8S1				MTMR11				COMMD3-BMI1		NBPF12
								USP39		ORAI1				CST7				COMP		NBPF14
								USP45		OSBPL1A				TTC34				COQ10A		NBPF16
								USP50		OSMR				CCDC27				COQ3		NBPF9
								USP54		OTOP3				VSIG10L				CORIN		NCF4
								USP6		OXGR1				CD33				CORO1B		NDRG1
								VARS2		P2RX2				SIGLEC7				CORO2A		NDUFB11
								VEPH1		P2RX3				GBP4				CORO7		NDUFV3
								VIT		P2RX5				KLK14				CORO7-PAM16		NEBL
								VMAC		P2RX6				KLK10				COX18		NEIL1
								VN1R2		P2RX7				DFFB				COX6A2		NEK10
								VPREB1		P4HA3				ZNF226				COX6B2		NEK4
								VSIG8		PAAF1				STPG1				COX7A2		NEK5
								VSX1		PADI1				OPA3				COX7A2L		NEU2
								WARS2		PAM				C1orf94				CP		NEU3
								WDR27		PAPLN				SLA2				CPA3		NEURL2
								WDR31		PARP2				LY9				CPA4		NEUROD4
								WDR41		PARP3				HSPG2				CPA6		NEXN
								WDR5B		PARPBP				PTPN22				CPAMD8		NFE2L3
								WDR64		PASK				PIWIL3				CPB1		NID1
								WDR66		PCDHA10				HYI				CPB2		NIN
								WDR87		PCDHA7				GSTM4				CPEB2		NINL
								WDR90		PCDHA8				C1orf64				CPED1		NIPSNAP3A
								WNK4		PCDHGA10				ZNF805				CPLANE1		NIPSNAP3B
								WRN		PCDHGA12				C5AR2				CPLX3		NKG2-E
								XAF1		PCDHGA3				NBPF3				CPM		NKX1-2
								XIRP2		PCDHGA7				ZNF587				CPNE1		NLRC3
								YIPF1		PCDHGA8				LRIG2				CPNE2		NLRC4
								YY1AP1		PCDHGB1				HRC				CPNE9		NLRP12
								ZBBX		PCDHGB6				ZNF776				CPO		NLRP14
								ZBED6CL		PCK2				PPIL2				CPPED1		NLRP9
								ZC3H8		PCSK6				KIF17				CPQ		NLRX1
								ZCCHC4		PDE11A				RAD54L				CPSF4L		NMRAL1
								ZCWPW2		PDE1A				PPM1J				CPT1B		NMRK2
								ZDHHC18		PDE4B				PADI2				CPVL		NMUR2
								ZFAND1		PDE4C				LURAP1				CPXM1		NOC4L
								ZFP2		PDE6G				ELSPBP1				CPXM2		NOD1
								ZFP69		PDIA2				CCDC17				CPZ		NOD2
								ZFP91		PDZRN3				ST7L				CR1		NOL3
								ZKSCAN4		PER3				FCRL6				CR1L		NOMO1
								ZMAT3		PEX12				OR6K2				CR2		NOMO2
								ZMYM5		PEX5				MUTYH				CRACR2A		NOMO3
								ZMYND15		PFKP				USP29				CRACR2B		NOX3
								ZNF135		PGA4				KIAA1671				CRB2		NOX5
								ZNF160		PGA5				NPPA				CREB3		NOXO1
								ZNF169		PGAM2				NLRP9				CREB3L4		NPC2
								ZNF175		PGM1				BPIFB3				CREBZF		NPFFR1
								ZNF180		PGPEP1L				SIRPB2				CRELD1		NPFFR2
								ZNF212		PHACTR4				PODN				CRHR2		NPHP4
								ZNF225		PHB2				FRRS1				CRIP2		NPNT
								ZNF226		PHKG2				HFE2				CRIP3		NPSR1
								ZNF229		PHRF1				BPIFB4				CRISP1		NQO1
								ZNF266		PI15				NEURL2				CRISP2		NQO2
								ZNF343		PIGQ				SPATA25				CRISP3		NRAP
								ZNF418		PIK3C2G				WFDC3				CRNKL1		NSMAF
								ZNF419		PIK3R6				HSPA6				CROCC2		NT5C1A
								ZNF426		PINX1				FCGR2A				CROT		NT5C1B-RDH14
								ZNF429		PIP				RHBG				CRTAC1		NT5DC3
								ZNF454		PIPOX				RBPJL				CRTAM		NTN3
								ZNF484		PITRM1				SLC5A9				CRYBA4		NTSR2
								ZNF534		PIWIL3				HAO2				CRYBB3		NUDT13
								ZNF543		PKD1L2				NLRP8				CRYBG1		NUDT19
								ZNF544		PKD2L1				PRAMEF12				CRYBG2		NUDT7
								ZNF552		PKHD1L1				TRIM45				CRYBG3		NUP210
								ZNF556		PKP4				PRAMEF11				CRYGA		NUTM2A
								ZNF577		PLA2G2C				MZF1				CRYGN		NUTM2B
								ZNF583		PLA2G4C				EBNA1BP2				CRYGS		NUTM2D
								ZNF599		PLA2G4D				LACTBL1				CRYZ		NUTM2E
								ZNF623		PLA2G7				TSPEAR				CSAD		NUTM2F
								ZNF648		PLA2R1				ALDH16A1				CSF3R		NWD1
								ZNF655		PLCB2				ZNF470				CSGALNACT1		NXF2
								ZNF660		PLCXD1				RRNAD1				CSH2		OAS3
								ZNF662		PLEKHG1				PGLYRP4				CSHL1		OC90
								ZNF676		PLEKHG2				ZNF772				CSKMT		OCLN
								ZNF70		PLEKHG7				ZNF611				CSN1S1		OCM
								ZNF700		PLIN4				RGSL1				CSNK1A1L		OLFM4
								ZNF749		PLTP				DZANK1				CSNK2A3		OLFML1
								ZNF75A		PLXND1				THEM5				CSPG4		OLFML2A
								ZNF772		PMFBP1				PLEKHN1				CSRNP2		OLFML2B
								ZNF774		PNLIPRP1				CRYZ				CST11		OPLAH
								ZNF793		PNLIPRP2				TTLL10				CST2		OPN1SW
								ZNF808		PNLIPRP3				SOAT1				CST6		OPN4
								ZNF812		PNPLA7				ZNF845				CST7		OPRM1
								ZNF836		POLM				CDH26				CST9L		OPTN
								ZNF841		POLN				ZNF841				CSTL1		OR13A1
								ZNF860		POLQ				HELZ2				CT45A10		OR51E1
								ZNF92		POLR2F				ZNF347				CTBP2		OR8S1
								ZNF99		POMT1				NEXN				CTC1		ORAI1
								ZP1		PON2				IFI44L				CTH		OSMR
								ZP3		POTEH				TAS1R3				CTHRC1		OTOA
								ZPBP		POTEI				DCDC2B				CTNNA3		OTOG
								ZPBP2		POU6F2				SLC17A9				CTNS		OTOGL
								ZRANB3		PPAN				KPRP				CTPS1		OTOP1
								ZSCAN31		PPAN-P2RY11				DNASE2B				CTRL		OTOP3
								ZSWIM7		PPEF2				SLX4IP				CTSE		OVCH1
										PPIC				ZNF600				CTSF		P2RX2
										PPID				CEACAM7				CTSL		P2RX3
										PPL				PHACTR4				CTSW		PAAF1
										PPP1R32				FPGT-TNNI3K				CTSZ		PADI1
										PPP1R3A				BIRC8				CTTNBP2		PADI2
										PPP1R42				ZNF765				CUBN		PADI4
										PPP2R1B				RNASEL				CUEDC1		PAFAH2
										PPP2R3A				ELTD1				CUL9		PAMR1
										PPY				ABHD16B				CUTA		PAQR6
										PRAM1				IVL				CUX2		PARP10
										PRAMEF18				KRTAP5-4				CUZD1		PARP15
										PRAMEF2				WBSCR27				CWC22		PARP2
										PRAMEF7				MUC4				CWH43		PARP3
										PRB1				KCNN3				CXCL5		PARP4
										PRB2				FAM151A				CXCL6		PASK
										PRB4				FMNL2				CXCL8		PBLD
										PRDM12				HTT				CXorf58		PCDHA10
										PRDM7				AGAP6				CYB561D2		PCDHA12
										PREX2				TBP				CYB5R1		PCDHGA10
										PRICKLE4				DNAH9				CYB5R2		PCDHGA12
										PRIMPOL				KIAA1919				CYB5RL		PCDHGA3
										PRKCDBP				TAS2R46				CYLC2		PCDHGA4
										PRODH				SULT1A2				CYP11B2		PCDHGA6
										PROL1				GSDMC				CYP1A1		PCDHGA7
										PRPH				FRMPD2				CYP1A2		PCDHGA8
										PRR14L				HLA-DPA1				CYP1B1		PCDHGA9
										PRSS12				C1QTNF8				CYP20A1		PCDHGB1
										PRSS35				UNC5B				CYP26C1		PCDHGB2
										PRSS45				MYH1				CYP2A13		PCDHGB6
										PRSS50				LAD1				CYP2A6		PCDHGB7
										PRSS54				NUDT17				CYP2A7		PCK2
										PRSS57				C16orf86				CYP2B6		PCM1
										PRUNE2				NLRP4				CYP2C18		PCSK4
										PSCA				TMEM78				CYP2C19		PDCD6
										PSG1				IRF2BPL				CYP2C8		PDE11A
										PSG11				NOP16				CYP2C9		PDE1A
										PSG2				JAK1				CYP2D6		PDE3B
										PSG4				PDE6B				CYP2E1		PDE4B
										PSG6				TPRXL				CYP2F1		PDE4C
										PSG8				KRT20				CYP2R1		PDE6B
										PSG9				VAT1L				CYP2S1		PDHX
										PSMA1				NBPF14				CYP2W1		PDIA2
										PSMC6				PPP1R36				CYP39A1		PDYN
										PSORS1C2				ZNF732				CYP3A4		PDZD2
										PSTPIP1				GOLGA6L6				CYP3A43		PET112
										PTCHD3				IL8				CYP3A5		PEX11G
										PTGDR				SASS6				CYP4A11		PF4
										PTGER3				ZDHHC11B				CYP4A22		PFKP
										PTH2R				HIST1H2AI				CYP4F12		PGAM2
										PTK2B				MUC22				CYP4F2		PGLYRP2
										PTN				OR6C65				CYP4F22		PGLYRP4
										PTPLAD2				ACOXL				CYP4F3		PGPEP1L
										PTPN22				NOXA1				CYP4F8		PHACTR4
										PTPN4				TMPRSS13				CYP4X1		PHKG1
										PTPRH				OR52L1				CYP4Z1		PHKG2
										PTPRN2				EFR3A				CYP7B1		PHLDB3
										PTX4				PRAMEF2				CYS1		PI4K2B
										PVRIG				DEFB108B				CYYR1		PI4KA
										PXDNL				MUC17				DAAM1		PIK3C2G
										PXMP2				KLHL17				DACH2		PIK3R6
										PXN				COL1A2				DAO		PILRA
										PYCRL				MRGPRG				DAOA		PINX1
										PYGL				KIF14				DAP		PIP
										PZP				FAM98C				DAPL1		PKHD1L1
										QRICH2				POP4				DAPP1		PKMYT1
										R3HDM4				ZFHX3				DBX2		PKP4
										RABEPK				DSPP				DCAF12		PLA2G2C
										RABL2A				ABLIM2				DCAF4L2		PLA2G2D
										RAD51AP1				NPIPA1				DCAKD		PLA2G3
										RAD52				EFCAB2				DCBLD1		PLA2G4D
										RAD9B				PLEKHG4				DCBLD2		PLA2G4F
										RAI1				ZNF737				DCD		PLA2G7
										RANBP1				KRT10				DCDC1		PLA2R1
										RANBP3L				KRTAP4-5				DCDC2B		PLCB2
										RANGRF				SARM1				DCDC2C		PLCXD1
										RAP1B				TXNDC2				DCHS2		PLD4
										RASSF6				TGIF1				DCLRE1A		PLEKHG4
										RBKS				EXOG				DCLRE1C		PLEKHG4B
										RBM26				TTLL3				DCN		PLEKHG6
										RBM43				ABCA6				DCST1		PLEKHN1
										RBPJL				FBF1				DCSTAMP		PLET1
										RCAN3				MINK1				DCT		PLIN4
										RDH16				ZFR2				DCXR		PLK5
										RDM1				SPSB4				DDHD1		PLSCR1
										RECQL				DOCK6				DDI1		PLSCR2
										RECQL4				RBKS				DDIAS		PLSCR5
										REG3G				COL5A3				DDO		PM20D1
										RELA				SRPRB				DDX49		PMS2
										REM1				EOGT				DDX51		PNLIPRP1
										RERGL				ARID3A				DDX52		PNLIPRP3
										RETSAT				ASTL				DDX55		PNPLA7
										REXO4				AC021218.2				DDX58		PNRC2
										RFC1				IQSEC3				DDX60L		PODNL1
										RFESD				ZNF384				DECR1		POLQ
										RFPL1				TRMT10B				DEFA4		POLR2J2
										RGL4				GSTP1				DEFA6		POMC
										RGPD4				MAML2				DEFB115		POMZP3
										RGPD8				CNTN1				DEFB132		PON2
										RGS11				ANKRD33				DELE1		POTEC
										RGS22				MEST				DENND1C		POTEF
										RHBDD3				MACROD1				DENND2C		POTEG
										RHBG				PHRF1				DENND2D		POTEI
										RHD				DOCK1				DENND3		POTEJ
										RHOC				DPYSL4				DENND4A		PP2D1
										RHOT2				HSDL2				DENND6B		PPEF2
										RMDN1				CCDC183				DEPDC1		PPIC
										RNASE2				NR3C1				DEPDC1B		PPL
										RNASE3				RP11-467N20.5				DEPDC7		PPM1J
										RNASEL				GOLGA8T				DEPTOR		PPP1R27
										RNF17				BDKRB2				DERA		PPP1R36
										RNF207				C15orf32				DERL3		PPP1R3A
										RNF213				NDUFC1				DES		PPP1R42
										RNF32				MAPK8IP3				DEUP1		PPP2R1B
										ROPN1B				TICRR				DFFA		PPP2R3A
										ROS1				NAIP				DFFB		PPP4R4
										RP11-113D6.10				SNX18				DGAT1		PPY
										RP11-113D6.6				C5orf28				DGAT2		PREX2
										RP11-1396O13.13				CLK3				DGAT2L6		PRIMPOL
										RP11-302B13.5				HRK				DGKB		PRKCDBP
										RP11-385D13.1				SLC22A16				DGKG		PRKRA
										RP11-404P21.8				SLC35E3				DGKI		PRODH2
										RP13-672B3.2				RAB21				DGLUCY		PRPH
										RP1L1				CARKD				DHCR7		PRR5-ARHGAP8
										RP4-539M6.19				NOTCH4				DHFR2		PRSS1
										RPS6KL1				OR10G2				DHRS1		PRSS12
										RPTN				COCH				DHRS12		PRSS57
										RRH				SLC46A3				DHRS4L2		PSG1
										RSAD1				C6orf57				DHRS7		PSORS1C2
										RSAD2				NFKBIE				DHRS7B		PSTPIP1
										RSBN1				SELP				DHRS7C		PTCH2
										RSPH10B				GPR89B				DHRS9		PTCHD3
										RSPH6A				HIST2H3D				DHTKD1		PTGDR2
										RTKN2				TMPRSS6				DHX58		PTGR2
										RTP1				RTN2				DIO1		PTH2R
										RTP4				LTN1				DIPK1A		PTPLAD2
										RUFY4				CDC42EP5				DIPK1C		PTPN22
										RWDD2A				ECM1				DIS3L		PTPRH
										RXFP1				YBEY				DISP3		PTPRK
										RYR3				CLCNKB				DIXDC1		PTPRN2
										S100A3				FAM131C				DKK3		PTPRQ
										SAA1				ZNF550				DKKL1		PUS7L
										SAMD11				UMODL1				DLEC1		PXDNL
										SAMD14				FCGR1B				DLGAP5		PXMP2
										SAMD9				IRF3				DLK2		PYCRL
										SAMD9L				TTC24				DLL3		PYROXD2
										SARM1				CEACAM21				DMBT1		PZP
										SASS6								DMGDH		QPCTL
										SCAMP1								DMKN		QRFPR
										SCAND3								DMRTC2		R3HDM4
										SCEL								DNA2		RAB44
										SCGN								DNAAF1		RABEPK
										SCOC								DNAH1		RABL2A
										SCRN3								DNAH10		RAD51AP2
										SCUBE2								DNAH11		RAD54B
										SDR42E1								DNAH12		RAD54L
										SDSL								DNAH14		RAD9B
										SEC14L3								DNAH17		RANBP3L
										SEC14L4								DNAH2		RANGRF
										SEC31A								DNAH3		RASA4
										SEH1L								DNAH5		RASA4B
										SELO								DNAH6		RASSF1
										SELP								DNAH7		RASSF6
										SEMA4C								DNAH8		RBKS
										SEMG2								DNAH9		RBPJL
										SEPT10								DNAI2		RCAN3
										SERGEF								DNAJB1		RDH16
										SERHL2								DNAJB2		RDM1
										SERPINA10								DNAJC1		REM1
										SERPINA12								DNAJC10		RERGL
										SERPINA3								DNAJC16		RESP18
										SERPINA4								DNAJC30		RETSAT
										SERPINA9								DNAJC5B		REXO4
										SERPINB11								DNASE1		RFESD
										SERPINB13								DNASE1L2		RFPL2
										SERPINB3								DNASE1L3		RFX8
										SETMAR								DNASE2B		RGL3
										SFI1								DNHD1		RGL4
										SFTPD								DOCK5		RGPD3
										SFXN2								DOCK6		RGPD8
										SFXN3								DOCK9		RGS11
										SGK494								DOK2		RGS22
										SH2D1B								DOK3		RHBDD3
										SH2D4A								DOK7		RHD
										SH3BGR								DOLK		RIMS1
										SH3TC1								DOP1B		RIPK4
										SH3YL1								DPEP1		RMDN1
										SHCBP1L								DPEP2		RMND5B
										SHISA5								DPEP3		RNASE4
										SHPK								DPH7		RNASEL
										SIDT1								DPM1		RNF17
										SIGLEC1								DPP4		RNF175
										SIGLEC10								DPP7		RNF207
										SIGLEC14								DPP9		RNF219
										SIGLEC5								DPPA4		RNF224
										SIGLEC7								DPRX		RNF32
										SIGLECL1								DPY19L4		RNF39
										SIN3B								DPYD		RNLS
										SIRPG								DPYS		ROS1
										SIX5								DQX1		RP11-1407O15.2
										SLA2								DRAM1		RP11-160N1.10
										SLAMF8								DRAM2		RP11-216L13.17
										SLC12A8								DRAXIN		RP11-297N6.4
										SLC13A1								DRC1		RP11-368I7.4
										SLC17A4								DRD4		RP11-385D13.1
										SLC17A9								DRD5		RP11-426L16.10
										SLC22A1								DRICH1		RP11-467N20.5
										SLC22A10								DSC3		RP11-477N12.3
										SLC22A11								DSEL		RP11-542P2.1
										SLC22A12								DSG1		RP11-683L23.1
										SLC22A14								DSG2		RP11-723O4.6
										SLC22A25								DSG4		RP11-849H4.2
										SLC25A13								DST		RP11-867G23.8
										SLC25A21								DSTYK		RP13-672B3.2
										SLC25A40								DTHD1		RP1L1
										SLC25A48								DTNB		RPH3AL
										SLC26A10								DTNBP1		RPL3L
										SLC27A6								DTX2		RPTN
										SLC28A1								DUOX1		RREB1
										SLC2A11								DUOX2		RRH
										SLC2A7								DUOXA2		RRP1B
										SLC35G2								DUS2		RSAD1
										SLC39A2								DUSP15		RSAD2
										SLC39A5								DUSP18		RSPH10B2
										SLC3A1								DUSP27		RSPH6A
										SLC4A10								DUXA		RUFY4
										SLC52A2								DYDC2		RXFP1
										SLC5A4								DYNAP		S100A3
										SLC5A9								DYNC1I1		SAMD14
										SLC6A13								DYRK3		SAMD9L
										SLC6A18								DYRK4		SATL1
										SLC6A20								DYSF		SBDS
										SLC9B1								DYTN		SCAND3
										SLCO1B1								DZANK1		SCEL
										SLCO1B3								E2F3		SCFD2
										SLCO1B7								EBLN1		SCGB3A1
										SLFN13								EBLN2		SCGB3A2
										SLFN5								EBNA1BP2		SCIN
										SLFNL1								ECE2		SCN2B
										SMPD2								ECH1		SCN7A
										SNAPC1								ECHDC2		SCRN3
										SNX31								ECHDC3		SCTR
										SNX32								ECI1		SCUBE2
										SOAT1								ECI2		SDCBP2
										SOHLH1								ECM1		SDR42E1
										SPAG5								ECM2		SEC14L4
										SPAG8								ECRG4		SEC14L5
										SPAM1								ECT2L		SEC23IP
										SPATA12								EDA2R		SEC31A
										SPATA31A6								EDDM13		SELO
										SPATA4								EEF1AKMT1		SELP
										SPATC1								EEF1AKMT4-ECE2		SEMA3G
										SPATS2								EEF2K		SERGEF
										SPERT								EFCAB12		SERHL2
										SPHK1								EFCAB13		SERINC4
										SPIRE2								EFCAB14		SERPINA10
										SPNS3								EFCAB2		SERPINA12
										SPTBN5								EFCAB3		SERPINA3
										SSMEM1								EFCAB5		SERPINA9
										ST3GAL5								EFCAB6		SERPINB12
										ST6GALNAC4								EFCAB7		SERPINB13
										ST7L								EFCAB8		SERPINB3
										STAB2								EFCAB9		SETD6
										STARD6								EFCC1		SETD9
										STEAP1B								EFHB		SETMAR
										STEAP3								EFR3A		SFI1
										STEAP4								EGF		SFTPD
										STK10								EGFL6		SFXN2
										STK31								EGFL7		SFXN3
										STOML3								EGFL8		SFXN5
										STPG1								EGFLAM		SGK2
										STUB1								EHBP1L1		SGK223
										STX19								EHD4		SGK494
										SUCO								EHHADH		SH2D1B
										SULT1A1								EIF2A		SH2D4A
										SULT1A2								EIF2AK2		SH2D7
										SULT1C4								EIF2AK4		SH3TC1
										SUMF2								EIF4E1B		SHPK
										SUSD2								EIF5B		SHPRH
										SYDE1								ELAC2		SIAE
										SYNM								ELF4		SIGLEC1
										SYTL2								ELL2		SIGLEC11
										TAAR2								ELL3		SIGLEC14
										TAC4								ELMO3		SIGLEC5
										TAF6								ELOA2		SIGLEC7
										TANGO2								EMB		SLA2
										TARS								EMCN		SLAMF8
										TAS1R1								EME1		SLC10A1
										TAS1R3								EME2		SLC10A6
										TATDN3								EMID1		SLC13A1
										TBC1D29								EMILIN1		SLC15A5
										TBC1D31								EMILIN2		SLC16A8
										TBC1D4								EML3		SLC17A4
										TCF3								EML6		SLC17A9
										TCHH								EMP2		SLC22A10
										TCHHL1								ENDOG		SLC22A12
										TCTE3								ENDOU		SLC22A14
										TCTEX1D1								ENDOV		SLC22A31
										TDO2								ENGASE		SLC22A9
										TECTA								ENKD1		SLC24A5
										TEKT3								ENO4		SLC25A21
										TEP1								ENOSF1		SLC25A41
										TEX14								ENPEP		SLC26A1
										TEX19								ENPP2		SLC26A10
										TEX26								ENPP3		SLC26A11
										TEX33								ENPP5		SLC27A3
										TEX35								ENPP6		SLC27A6
										TFEC								ENPP7		SLC28A1
										TG								ENTHD1		SLC28A2
										TGFBR3								ENTPD2		SLC29A3
										TGM4								ENTPD3		SLC2A7
										TGM6								ENTPD4		SLC34A3
										THBS4								ENTPD7		SLC35E2
										THEG								ENTPD8		SLC35E2B
										THEM5								ENTR1		SLC36A2
										THNSL1								EOGT		SLC36A4
										THNSL2								EP400		SLC39A2
										TIAM2								EPB41L4A		SLC39A5
										TIGD4								EPHA1		SLC46A3
										TIGD6								EPHA10		SLC4A9
										TINAG								EPHX2		SLC5A4
										TJAP1								EPHX3		SLC5A9
										TLDC2								EPN3		SLC6A13
										TLR10								EPPIN		SLC6A18
										TLR5								EPPIN-WFDC6		SLC7A10
										TM9SF1								EPRS1		SLC7A4
										TMC2								EPS8L1		SLC9A4
										TMC3								EPS8L2		SLCO1B1
										TMCO4								EPSTI1		SLCO1B3
										TMEM107								EPX		SLCO1B7
										TMEM134								EPYC		SLCO1C1
										TMEM143								ERAP1		SLFN14
										TMEM144								ERAP2		SLFNL1
										TMEM14B								ERCC6L2		SLX1A
										TMEM171								ERFE		SLX1B
										TMEM175								ERFL		SLX4IP
										TMEM177								ERICH3		SMIM17
										TMEM199								ERICH5		SMPD2
										TMEM206								ERICH6		SNAPC1
										TMEM209								ERICH6B		SNX31
										TMEM216								ERMARD		SNX32
										TMEM217								ERMP1		SOAT2
										TMEM239								ERN2		SORD
										TMEM243								ERO1B		SP140L
										TMEM26								ERP27		SPAG5
										TMEM43								ERVV-2		SPAG8
										TMEM59L								ESF1		SPATA17
										TMEM71								ESPL1		SPATA19
										TMEM82								ESYT1		SPATA31A6
										TMEM86B								ESYT3		SPATA33
										TMEM99								ETFBKMT		SPATA4
										TMIE								ETV3L		SPATA6
										TMPRSS11B								ETV4		SPATA7
										TMPRSS15								ETV7		SPATC1
										TMPRSS3								EVPL		SPATS2
										TMPRSS6								EVPLL		SPDYE1
										TMPRSS7								EXD3		SPERT
										TNFRSF10C								EXO1		SPG7
										TNN								EXO5		SPHK1
										TNNI3K								EXOC3L1		SPINK5
										TNXB								EXOG		SPNS3
										TOM1L1								EXOSC9		SPTBN5
										TOR1AIP1								EXPH5		SRPRB
										TOR2A								EXTL1		SRPX2
										TPO								EYS		SRRD
										TPR								F11		SSMEM1
										TPRA1								F12		ST6GALNAC2
										TPRG1L								FAAH2		ST6GALNAC4
										TPSD1								FABP3		ST7L
										TPT1								FABP9		STAC
										TRAK2								FADS6		STAP2
										TRANK1								FAHD2B		STEAP3
										TRAPPC2L								FAM114A1		STEAP4
										TRAPPC4								FAM118B		STK10
										TREM2								FAM120B		STK3
										TRIM11								FAM126A		STOML3
										TRIM16								FAM136A		STPG1
										TRIM17								FAM13A		STX19
										TRIM22								FAM149B1		SUCLG2
										TRIM4								FAM151A		SUCO
										TRIM40								FAM153B		SULT1A1
										TRIM45								FAM160B2		SULT1A2
										TRIM48								FAM161A		SULT1C3
										TRIM49C								FAM161B		SULT1C4
										TRIM51								FAM162A		SUMF2
										TRIM59								FAM162B		SUN3
										TRIML1								FAM166A		SUSD1
										TRMT10B								FAM166B		SUSD2
										TRMT2A								FAM166C		SV2C
										TRPA1								FAM170A		SYCE1L
										TRPM1								FAM174C		SYDE1
										TRPM2								FAM178B		SYDE2
										TSSK4								FAM180B		SYT8
										TTC12								FAM181A		SYTL2
										TTC16								FAM183A		SYTL3
										TTC23								FAM184B		TAC4
										TTC3								FAM185A		TAP2
										TTC31								FAM186A		TAPBP
										TTC38								FAM186B		TARBP1
										TTLL13								FAM189B		TARM1
										TTLL2								FAM200A		TAS1R1
										TTLL3								FAM200B		TAS1R3
										TTLL6								FAM205A		TATDN3
										TTN								FAM207A		TBC1D1
										TUBA3E								FAM209B		TBC1D28
										TUBD1								FAM20A		TBC1D3
										TULP2								FAM210B		TBC1D31
										TVP23C								FAM217A		TBC1D3C
										TYRP1								FAM217B		TBC1D8
										U2AF1L4								FAM221A		TCP11
										UBA52								FAM227A		TCTE3
										UBA7								FAM227B		TCTEX1D1
										UBBP4								FAM234A		TDO2
										UBD								FAM3B		TECTA
										UBE2W								FAM3D		TEKT3
										UBR4								FAM43B		TEP1
										UBXN11								FAM47E		TEX14
										UCMA								FAM47E-STBD1		TEX22
										UCP3								FAM53A		TEX26
										UGT1A10								FAM71C		TEX35
										UGT1A3								FAM71E1		TEX38
										UGT1A5								FAM71E2		TFEC
										UGT1A6								FAM71F1		TGFBR3
										UGT1A8								FAM76A		TGM4
										UGT2A1								FAM81B		THADA
										UGT2B10								FAM83A		THBS4
										UGT2B17								FAM83C		THEM5
										UGT2B28								FAM83D		THNSL2
										ULBP1								FAM83E		THUMPD2
										ULK4								FAM83G		THYN1
										UMODL1								FAM83H		TIGD4
										UNC45A								FAM89A		TIGD6
										UNC5B								FAM98C		TIMM23B
										UNC93A								FAN1		TINAG
										UPB1								FANCL		TLCD2
										UPK1A								FANCM		TLR1
										UPK3A								FANK1		TLR10
										UPP1								FARSA		TLR4
										UPP2								FASTKD1		TLR5
										UROC1								FAT1		TM4SF19
										USMG5								FAXDC2		TMC2
										USP41								FBH1		TMC3
										USP44								FBLIM1		TMC6
										USP45								FBLN7		TMCO4
										USP50								FBN3		TMED3
										USP6								FBP2		TMEM109
										UTP14C								FBXL12		TMEM134
										VEGFB								FBXL13		TMEM136
										VEZF1								FBXL22		TMEM140
										VIL1								FBXL8		TMEM143
										VILL								FBXO16		TMEM144
										VKORC1								FBXO17		TMEM14B
										VMO1								FBXO22		TMEM177
										VNN3								FBXO27		TMEM179B
										VRK1								FBXO30		TMEM206
										VWA2								FBXO36		TMEM209
										VWA3A								FBXO39		TMEM236
										VWA3B								FBXO4		TMEM255B
										VWA7								FBXO40		TMEM43
										WBP2NL								FBXO42		TMEM52
										WBSCR27								FBXO6		TMEM54
										WBSCR28								FBXW8		TMEM71
										WDR27								FBXW9		TMEM87B
										WDR53								FCAMR		TMOD4
										WDR64								FCAR		TMPRSS11B
										WDR72								FCER2		TMPRSS15
										WDR75								FCGBP		TMPRSS7
										WDR90								FCGR1A		TMPRSS9
										WDR93								FCGR3A		TNFRSF10C
										WDR96								FCGR3B		TNN
										WFDC10B								FCHSD1		TNNI3K
										WFDC8								FCN1		TNXB
										WNT3A								FCN2		TOP3A
										WWOX								FCN3		TOR1AIP1
										XCR1								FCRL1		TOR3A
										XIRP1								FCRL2		TP53TG5
										XKR9								FCRL3		TPRG1L
										XRRA1								FCRL5		TPSD1
										YARS2								FCRL6		TRAF5
										YIPF1								FCRLB		TRAK2
										YIPF2								FCSK		TRANK1
										ZACN								FDXACB1		TRDN
										ZAN								FER		TREH
										ZBBX								FER1L6		TREX2
										ZC3H12C								FETUB		TRIM17
										ZCCHC24								FGD3		TRIM22
										ZCWPW1								FGF11		TRIM31
										ZFP69								FGF22		TRIM38
										ZIM3								FGFBP1		TRIM40
										ZMYND15								FGFR1		TRIM45
										ZNF100								FGFR3		TRIM50
										ZNF101								FGGY		TRIM52
										ZNF106								FGL1		TRIM55
										ZNF117								FHAD1		TRIM59
										ZNF124								FHL5		TRMT2A
										ZNF14								FIBCD1		TRPA1
										ZNF154								FIG4		TRPM4
										ZNF155								FILIP1L		TSNAXIP1
										ZNF175								FJX1		TSPAN17
										ZNF180								FKBP15		TSPAN19
										ZNF211								FKBP7		TSPEAR
										ZNF215								FKBP9		TTC12
										ZNF223								FLACC1		TTC22
										ZNF225								FLG2		TTC23
										ZNF226								FLNB		TTC24
										ZNF227								FLYWCH1		TTC3
										ZNF229								FMO1		TTC33
										ZNF25								FMO2		TTC38
										ZNF257								FMO3		TTLL10
										ZNF277								FMO5		TTLL13
										ZNF280A								FN3KRP		TTLL4
										ZNF3								FNDC4		TTLL5
										ZNF30								FNDC7		TTLL6
										ZNF302								FOCAD		TTN
										ZNF311								FOLR1		TUBA3E
										ZNF334								FOLR3		TUBGCP6
										ZNF335								FOXD4L1		TULP2
										ZNF343								FOXL1		TYSND1
										ZNF396								FOXRED2		U2AF1L4
										ZNF415								FPGT		UACA
										ZNF417								FPGT-TNNI3K		UBA7
										ZNF418								FREM1		UBAP1L
										ZNF419								FREM3		UBBP4
										ZNF426								FRK		UBD
										ZNF429								FRMD3		UBXN11
										ZNF433								FRMD8		UCN2
										ZNF439								FRMPD2		UCP2
										ZNF44								FSCN2		UCP3
										ZNF440								FSD2		UEVLD
										ZNF442								FSIP1		UGT1A6
										ZNF443								FSIP2		UGT2B10
										ZNF461								FSTL4		UGT2B11
										ZNF470								FTCD		UGT2B17
										ZNF474								FUCA2		UHRF1BP1
										ZNF479								FUOM		ULBP1
										ZNF486								FUT10		ULK4
										ZNF491								FUT2		UMODL1
										ZNF493								FXR2		UNC93A
										ZNF506								FXYD3		UPB1
										ZNF510								FYB2		UPK1A
										ZNF528								FYCO1		UPK2
										ZNF530								FZD9		UPK3A
										ZNF544								G6PC2		UPP1
										ZNF552								GAB4		UPP2
										ZNF563								GABARAPL2		URAD
										ZNF564								GABRR1		UROC1
										ZNF57								GABRR2		USH2A
										ZNF571								GADL1		USHBP1
										ZNF585A								GAL3ST2		USP41
										ZNF586								GAL3ST4		USP44
										ZNF587								GALK2		USP45
										ZNF599								GALNT12		USP50
										ZNF600								GALNT13		USP6
										ZNF611								GALNT15		UTP14C
										ZNF626								GALNT16		UTRN
										ZNF648								GALNT5		VCPKMT
										ZNF655								GALNT6		VILL
										ZNF660								GALNT8		VIT
										ZNF662								GANC		VPS13C
										ZNF665								GAS2L2		VSIG10
										ZNF677								GASK1A		VSIG10L
										ZNF678								GASK1B		VWA2
										ZNF679								GATA5		VWA5B1
										ZNF681								GATD1		VWA7
										ZNF682								GBE1		VWDE
										ZNF69								GBP1		WBP2NL
										ZNF701								GBP3		WBSCR28
										ZNF705G								GBP4		WDPCP
										ZNF716								GBP5		WDR53
										ZNF721								GBP7		WDR64
										ZNF726								GCA		WDR75
										ZNF730								GCAT		WDR76
										ZNF737								GCC2		WDR87
										ZNF738								GCFC2		XCR1
										ZNF749								GCG		XKR9
										ZNF763								GCKR		XRRA1
										ZNF765								GCNT2		YIPF7
										ZNF772								GCNT3		ZACN
										ZNF780B								GCNT7		ZBBX
										ZNF782								GCOM1		ZBED5
										ZNF790								GDE1		ZBTB40
										ZNF804A								GDPD4		ZBTB8B
										ZNF812								GDPGP1		ZC3H12C
										ZNF813								GEM		ZC3H8
										ZNF814								GEMIN4		ZCWPW1
										ZNF816								GEN1		ZDHHC11B
										ZNF83								GET1-SH3BGR		ZFAND1
										ZNF831								GFAP		ZFAND4
										ZNF841								GFPT2		ZFP69
										ZNF844								GFRA4		ZHX1-C8ORF76
										ZNF845								GFRAL		ZKSCAN4
										ZNF846								GFY		ZNF154
										ZNF85								GGCT		ZNF18
										ZNF852								GGT5		ZNF180
										ZNF860								GGTLC1		ZNF214
										ZNF878								GHDC		ZNF215
										ZNF90								GHRHR		ZNF227
										ZNF91								GHRL		ZNF25
										ZNF92								GHSR		ZNF257
										ZRANB3								GIMAP2		ZNF277
										ZSCAN16								GIMAP6		ZNF302
										ZSCAN31								GIMAP8		ZNF311
										ZSCAN9								GIMD1		ZNF334
										ZSWIM1								GIP		ZNF335
										ZYG11B								GIPC2		ZNF33B
																		GJA10		ZNF343
																		GJB2		ZNF396
																		GJB6		ZNF425
																		GJB7		ZNF439
																		GJD4		ZNF44
																		GLB1L2		ZNF461
																		GLB1L3		ZNF470
																		GLI4		ZNF492
																		GLIPR1L2		ZNF510
																		GLO1		ZNF552
																		GLRA4		ZNF556
																		GLS2		ZNF585A
																		GLT6D1		ZNF624
																		GLUD2		ZNF648
																		GLYATL1		ZNF655
																		GLYATL2		ZNF660
																		GLYATL3		ZNF662
																		GLYCTK		ZNF674
																		GMFG		ZNF676
																		GMPR		ZNF697
																		GNB3		ZNF700
																		GNB5		ZNF717
																		GNL3		ZNF727
																		GNLY		ZNF738
																		GNPTG		ZNF75D
																		GOLGA4		ZNF764
																		GOLGA6D		ZNF77
																		GOLGA6L2		ZNF786
																		GOLGA8H		ZNF790
																		GOLGA8K		ZNF799
																		GOLGB1		ZNF805
																		GOLM1		ZNF831
																		GON4L		ZNF839
																		GOT1L1		ZNF846
																		GP1BA		ZNF92
																		GP2		ZRANB3
																		GP6		ZSCAN12
																		GPAT3		ZSCAN16
																		GPATCH2		ZYG11A
																		GPATCH2L		ZYG11B
																		GPATCH3
																		GPBAR1
																		GPC5
																		GPD2
																		GPHA2
																		GPLD1
																		GPNMB
																		GPR1
																		GPR119
																		GPR135
																		GPR137B
																		GPR141
																		GPR142
																		GPR149
																		GPR15
																		GPR150
																		GPR151
																		GPR156
																		GPR157
																		GPR162
																		GPR179
																		GPR33
																		GPR39
																		GPR84
																		GPR87
																		GPR89A
																		GPRC5A
																		GPRC5D
																		GPRC6A
																		GPSM2
																		GPT
																		GPX7
																		GRAMD1A
																		GRAMD2A
																		GRB10
																		GRIFIN
																		GRIN3B
																		GRIP2
																		GRK1
																		GRK4
																		GRM6
																		GRM8
																		GRTP1
																		GSC
																		GSDMA
																		GSDMC
																		GSDME
																		GSG1
																		GSR
																		GSTA5
																		GSTCD
																		GSTM4
																		GSTM5
																		GSTO1
																		GSTO2
																		GTDC1
																		GTF2A1L
																		GTF2F1
																		GTF3C5
																		GTPBP10
																		GUCA1B
																		GUCA1C
																		GUCY2D
																		GUF1
																		GYPB
																		GYS2
																		GZMB
																		GZMM
																		H2AC12
																		H2AC14
																		H2AC15
																		H2AC4
																		H2BC10
																		H2BC17
																		H2BW1
																		H3C1
																		H3C13
																		H3C6
																		H4-16
																		H4C1
																		H4C12
																		H4C2
																		H4C3
																		H4C8
																		H4C9
																		H6PD
																		HABP2
																		HACD2
																		HAGH
																		HAL
																		HAO1
																		HAO2
																		HAP1
																		HAS1
																		HASPIN
																		HAVCR1
																		HAX1
																		HBP1
																		HCLS1
																		HDAC10
																		HDAC11
																		HDDC3
																		HDGFL2
																		HDHD3
																		HDHD5
																		HEATR4
																		HEATR5A
																		HEATR6
																		HEATR9
																		HEBP2
																		HELB
																		HELQ
																		HELZ2
																		HEMK1
																		HEPACAM2
																		HEPH
																		HEPHL1
																		HERC3
																		HERC5
																		HERC6
																		HESX1
																		HGFAC
																		HGS
																		HHIPL2
																		HHLA1
																		HHLA2
																		HHLA3
																		HIBADH
																		HID1
																		HIGD1C
																		HILPDA
																		HINT2
																		HINT3
																		HIP1R
																		HIPK1
																		HIPK4
																		HIRIP3
																		HIVEP3
																		HK3
																		HLA-DOA
																		HLA-DOB
																		HLA-DQB2
																		HLA-F
																		HLA-G
																		HLTF
																		HMCES
																		HMCN1
																		HMCN2
																		HMGCLL1
																		HMGCS2
																		HMGXB3
																		HMMR
																		HMOX2
																		HMSD
																		HNRNPA1L2
																		HNRNPCL1
																		HNRNPCL2
																		HNRNPU
																		HOGA1
																		HOOK2
																		HORMAD2
																		HOXA4
																		HOXB13
																		HOXB7
																		HOXC12
																		HOXC5
																		HOXD12
																		HOXD4
																		HOXD8
																		HOXD9
																		HPF1
																		HPGDS
																		HPR
																		HPS1
																		HPS5
																		HPSE
																		HRC
																		HRG
																		HRH4
																		HRNR
																		HROB
																		HS3ST6
																		HSBP1L1
																		HSD11B1L
[truncated: 2,849 more rows]

## Sheet: list of nonessential genes
A2M
A2ML1
A3GALT2
A4GNT
AADAC
AADACL2
AADACL3
AADACL4
AAMDC
AAR2
AARD
AARSD1
AASDH
AATK
ABCA10
ABCA13
ABCA4
ABCA5
ABCA6
ABCA7
ABCA8
ABCA9
ABCB11
ABCB5
ABCB6
ABCB7
ABCB8
ABCB9
ABCC10
ABCC11
ABCC12
ABCC2
ABCC3
ABCC6
ABCC9
ABCF1
ABCG1
ABCG2
ABCG4
ABCG5
ABCG8
ABHD1
ABHD12B
ABHD14A
ABHD14A-ACY1
ABHD14B
ABHD15
ABHD16B
ABHD18
ABHD3
ABHD4
ABHD8
ABI3BP
ABITRAM
ABL2
ABLIM1
ABLIM2
ABO
ABRA
ABTB1
AC002094.3
AC002996.1
AC004076.1
AC004076.7
AC004076.9
AC004381.6,LOC81691
AC004593.2
AC005154.5
AC005324.3
AC005544.1
AC005609.1
AC005726.1
AC005833.1
AC005841.1
AC006059.2
AC008695.1
AC008770.2
AC008982.1
AC009879.2
AC010255.3
AC011455.2
AC011462.1
AC011500.1
AC011997.1
AC012531.3
AC016885.1
AC018755.2
AC020907.6
AC021218.2
AC021860.1
AC022137.3
AC024558.2
AC025165.3
AC026740.3
AC064874.1
AC068580.4
AC068775.1
AC073343.1
AC092143.1
AC093827.5
AC098582.1
AC099489.1
AC100868.1
AC104452.1
AC104809.3
AC109583.1
AC119396.1
AC138647.1
AC144573.1
ACAA2
ACACB
ACAD10
ACAD11
ACADL
ACADM
ACADSB
ACAP1
ACBD7
ACCS
ACCSL
ACIN1
ACKR2
ACKR4
ACO1
ACOT1
ACOT11
ACOT12
ACOT13
ACOT4
ACOT6
ACOT8
ACOX2
ACOX3
ACOXL
ACP3
ACPP
ACRBP
ACSBG2
ACSF3
ACSL6
ACSM1
ACSM2A
ACSM2B
ACSM3
ACSM4
ACSM5
ACSM6
ACTN3
ACTR10
ACTR1B
ACTR3C
ADA2
ADAD1
ADAL
ADAM12
ADAM18
ADAM2
ADAM20
ADAM28
ADAM32
ADAM33
ADAM7
ADAM8
ADAM9
ADAMDEC1
ADAMTS12
ADAMTS14
ADAMTS15
ADAMTS17
ADAMTS18
ADAMTS19
ADAMTS20
ADAMTS5
ADAMTS7
ADAMTS8
ADAMTSL1
ADAMTSL3
ADAMTSL4
ADAMTSL5
ADAP2
ADAT1
ADCK1
ADCK2
ADCY10
ADCY2
ADCY3
ADCY4
ADCY7
ADGB
ADGRE1
ADGRE2
ADGRE3
ADGRF1
ADGRF2
ADGRF3
ADGRF4
ADGRG4
ADGRG7
ADGRL4
ADGRV1
ADH4
ADH6
ADHFE1
ADI1
ADIG
ADORA3
ADPRH
ADPRHL1
ADPRM
ADRA1A
ADRA2B
ADRB3
ADRM1
ADSS1
ADSSL1
AEBP1
AFAP1L1
AFF3
AFG1L
AFM
AFMID
AFP
AFTPH
AGAP1
AGAP11
AGAP5
AGAP6
AGAP9
AGBL1
AGBL2
AGBL3
AGBL4
AGBL5
AGER
AGGF1
AGL
AGMAT
AGMO
AGPAT9
AGR3
AGRN
AGXT2
AHCTF1
AHI1
AHNAK
AHNAK2
AHSA2
AIDA
AIF1
AIFM3
AIM1
AIM2
AIMP2
AIRE
AK3
AK7
AK8
AK9
AKAP1
AKAP3
AKNAD1
AKR1A1
AKR1B10
AKR1B15
AKR1C1
AKR1C2
AKR1C3
AKR1CL2
AKR1D1
AKR1E2
AKR7A2
AKR7A3
AL022318.4
AL031315.1
AL031681.3
AL031777.2
AL035460.1
AL035461.4
AL049634.2
AL109810.2
AL132671.2
AL136295.1
AL162417.1
AL355315.1
AL358113.1
AL590822.1
AL603764.2
AL603832.3
AL645922.1
AL662899.4
AL669918.1
AL713999.1
ALDH16A1
ALDH1A1
ALDH1B1
ALDH1L1
ALDH1L2
ALDH2
ALDH3A1
ALDH3B2
ALDH6A1
ALDH8A1
ALDH9A1
ALG10B
ALG12
ALG1L2
ALG3
ALK
ALKBH3
ALKBH6
ALLC
ALMS1
ALOX15
ALOX15B
ALOX5
ALOXE3
ALPI
ALPK1
ALPK2
ALPK3
ALPL
ALPP
ALPPL2
ALS2CL
ALS2CR11
ALS2CR12
AMDHD1
AMDHD2,CEMP1
AMHR2
AMN
AMPD1
AMPD3
AMTN
AMY1A
AMY1B
AMY1C
AMY2A
AMY2B
AMZ1
AMZ2
ANAPC13
ANGEL1
ANGEL2
ANGPT4
ANGPTL3
ANGPTL5
ANGPTL6
ANGPTL7
ANGPTL8
ANK2
ANKAR
ANKDD1B
ANKHD1
ANKHD1-EIF4EBP3
ANKK1
ANKLE1
ANKMY1
ANKRD18B
ANKRD2
ANKRD20A1
ANKRD20A2
ANKRD20A4
ANKRD20A4P
ANKRD22
ANKRD23
ANKRD24
ANKRD26
ANKRD27
ANKRD30A
ANKRD30B
ANKRD31
ANKRD33
ANKRD34B
ANKRD35
ANKRD36
ANKRD42
ANKRD50
ANKRD53
ANKRD6
ANKRD60
ANKRD9
ANKS6
ANKUB1
ANKZF1
ANLN
ANO2
ANO5
ANO6
ANO7
ANO9
ANP32E
ANTKMT
ANTXR1
ANTXRL
ANXA1
ANXA10
ANXA11
ANXA13
ANXA2
ANXA3
ANXA4
ANXA5
ANXA7
ANXA8L2
AOAH
AOC2
AOC3
AOPEP
AOX1
AP000350.10
AP000781.2
AP000812.5
AP001024.2
AP001781.2
AP003108.2
AP1AR
AP1G2
AP1M2
AP3M2
AP3S2
AP5M1
AP5Z1
APBA3
APCDD1L
APCS
APH1A
APH1B
APIP
APLF
APLP1
APLP2
APOA5
APOB
APOBEC1
APOBEC3A
APOBEC3B
APOBEC3C
APOBEC3D
APOBEC3G
APOBEC3H
APOBR
APOC3
APOC4
APOC4-APOC2
APOF
APOH
APOL1
APOL2
APOL3
APOL4
APOL5
APOLD1
APPL2
AQP12A
AQP12B
AQP3
AQP7
AQP8
AQPEP
ARAP1
ARAP2
ARFGAP2
ARFGAP3
ARFGEF1
ARGFX
ARHGAP11A
ARHGAP11B
ARHGAP15
ARHGAP19
ARHGAP19-SLIT1
ARHGAP21
ARHGAP27
ARHGAP32
ARHGAP33
ARHGAP40
ARHGAP8
ARHGDIG
ARHGEF10
ARHGEF15
ARHGEF26
ARHGEF28
ARHGEF35
ARHGEF37
ARHGEF38
ARHGEF39
ARHGEF4
ARHGEF5
ARID3A
ARID3C
ARID4A
ARID4B
ARL11
ARL16
ARL6IP4
ARL9
ARMC10
ARMC3
ARMC4
ARMC5
ARMC6
ARMC9
ARMS2
ARNTL
ARNTL2
ARPC4-TTLL3
ARPIN
ARPIN-AP3S2
ARSD
ARSI
ARSJ
ART1
ART3
ART4
ART5
ARVCF
AS3MT
ASAH2
ASAH2C
ASB10
ASB11
ASB13
ASB15
ASB16
ASB17
ASB18
ASB4
ASB6
ASB8
ASCC1
ASCC3
ASCL3
ASGR2
ASH1L
ASIC3
ASIC4
ASIC5
ASMT
ASMTL
ASNSD1
ASPDH
ASPG
ASPH
ASPM
ASPN
ASPSCR1
ASTE1
ASTL
ASZ1
ATAD3B
ATAD3C
ATAT1
ATF5
ATG2B
ATG4C
ATG9B
ATL3
ATM
ATMIN
ATP10A
ATP10B
ATP10D
ATP11A
ATP12A
ATP13A4
ATP13A5
ATP1A4
ATP1B4
ATP23
ATP2A1
ATP2A3
ATP2C2
ATP4A
ATP5MGL
ATP5S
ATP6AP1L
ATP6V0D2
ATP6V1FNB
ATP6V1G3
ATP7B
ATP8A1
ATP8B1
ATP8B3
ATP8B4
ATPSCKMT
ATR
ATRAID
ATRN
ATXN2
ATXN3
ATXN3L
AUNIP
AURKC
AVIL
AVPI1
AXDND1
AXL
AZU1
B3GLCT
B3GNTL1
B4GALNT2
BAALC
BACH1
BAG1
BAG4
BAG5
BAHD1
BAIAP2L2
BANK1
BBOF1
BBOX1
BBS7
BCAM
BCAS1
BCAS4
BCAT2
BCCIP
BCHE
BCKDHA
BCL2A1
BCL2L12
BCL2L14
BCL7C
BCMO1
BCO2
BCR
BDH1
BDH2
BDKRB1
BDKRB2
BDNF
BDP1
BECN2
BEND7
BEST3
BFSP1
BGLAP
BHLHE41
BHMT2
BICDL2
BID
BIN3
BIRC7
BIRC8
BLACE
BLK
BLM
BLOC1S5
BLOC1S6
BLVRB
BLZF1
BMP1
BMP2K
BMP8B
BNIP5
BNIPL
BOD1
BOLL
BORA
BPHL
BPI
BPIFA2
BPIFA3
BPIFB2
BPIFB3
BPIFB4
BPIFB6
BPIFC
BRCA2
BRD8
BRDT
BRE
BRF2
BRICD5
BROX
BRPF3
BSPH1
BST1
BTBD9
BTG3
BTN1A1
BTN2A1
BTN2A2
BTN3A2
BTN3A3
BTNL2
BTNL3
BTNL8
BTNL9
C10orf113
C10orf115
C10orf128
C10orf131
C10orf53
C10orf68
C10orf90
C11orf16
C11orf21
C11orf31
C11orf35
C11orf40
C11orf42
C11orf49
C11orf54
C11orf58
C11orf63
C11orf65
C11orf80
C11orf85
C11orf88
C11orf94
C11orf96
C12orf29
C12orf36
C12orf4
C12orf40
C12orf42
C12orf50
C12orf54
C12orf55
C12orf56
C12orf57
C12orf60
C12orf73
C12orf74
C12orf79
C14orf105
C14orf119
C14orf159
C14orf166B
C14orf177
C14orf180
C14orf28
C14orf37
C14orf93
C15orf32
C15orf38,C15orf38-AP3S2
C15orf40
C15orf48
C15orf52
C15orf56
C15orf57
C16orf58
C16orf62
C16orf71
C16orf74
C16orf78
C16orf86
C16orf89
C16orf90
C16orf92
C16orf93
C16orf96
C17orf107
C17orf28
C17orf50
C17orf58
C17orf62
C17orf66
C17orf72
C17orf74
C17orf77
C17orf80
C17orf97
C17orf99
C18orf21
C18orf54
C18orf56
C18orf63
C19orf10
C19orf18
C19orf25
C19orf26
C19orf35
C19orf44
C19orf45
C19orf57
C19orf71
C19orf73
C1orf100
C1orf101
C1orf105
C1orf110
C1orf111
C1orf116
C1orf123
C1orf127
C1orf141
C1orf146
C1orf167
C1orf168
C1orf170
C1orf173
C1orf177
C1orf185
C1orf186
C1orf189
C1orf194
C1orf204
C1orf216
C1orf220
C1orf227
C1orf50
C1orf53
C1orf56
C1orf63
C1orf64
C1orf87
C1orf94
C1QA
C1QL3
C1QTNF1
C1QTNF12
C1QTNF2
C1QTNF3
C1QTNF5
C1QTNF8
C1QTNF9
C1QTNF9B
C1RL
C2
C20orf141
C20orf202
C20orf203
C20orf24
C20orf26
C20orf96
C21orf128
C21orf33
C22orf15
C22orf23
C22orf24
C22orf26
C22orf34
C22orf39
C22orf42
C2CD3
C2CD4B
C2CD6
C2orf16
C2orf27B
C2orf40
C2orf43
C2orf47
C2orf70
C2orf73
C2orf76
C2orf78
C2orf80
C2orf81
C2orf91
C3orf14
C3orf20
C3orf27
C3orf33
C3orf36
C3orf43
C3orf49
C3orf52
C3orf62
C3orf65
C3orf67
C3orf72
C3orf79
C3orf84
C4A
C4B
C4orf17
C4orf21
C4orf22
C4orf27
C4orf29
C4orf33
C4orf36
C4orf46
C4orf47
C4orf50
C4orf51
C4orf54
C4orf6
C5
C5AR2
C5orf15
C5orf28
C5orf34
C5orf45
C5orf49
C5orf52
C5orf54
C5orf63
C5orf66
C6
C6orf118
C6orf132
C6orf15
C6orf163
C6orf164
C6ORF165
C6orf203
C6orf222
C6orf25
C6orf52
C6orf57
C6orf70
C7
C7orf31
C7orf33
C7orf34
C7orf50
C7orf61
C7orf63
C7orf64
C7orf77
C8A
C8B
C8G
C8orf12
C8orf34
C8orf44
C8orf44-SGK3
C8orf56
C8orf74
C8orf76
C8orf82
C8orf89
C9
C9orf129
C9orf131
C9orf135
C9orf139
C9orf152
C9orf24
C9orf3
C9orf43
C9orf47
C9orf50
C9orf57
C9orf64
C9orf85
CA1
CA12
CA13
CA14
CA5B
CA9
CAB39L
CABP1
CABP2
CABP4
CABYR
CACNA1G
CACNA1H
CACNA1S
CACNA2D4
CACNG5
CACNG6
CAGE1
CALCOCO2
CALCR
CALHM1
CALHM2
CALHM4
CALML4
CALN1
CAMK1
CAMKV
CAMP
CAPG
CAPN10
CAPN11
CAPN12
CAPN13
CAPN14
CAPN2
CAPN3
CAPN5
CAPN7
CAPN8
CAPN9
CAPNS2
CAPS2
CAPSL
CARD14
CARD17
CARD18
CARD19
CARD6
CARD8
CARD9
CARF
CARHSP1
CARKD
CARMIL3
CARS2
CASC1
CASP1
CASP10
CASP12
CASP14
CASP4
CASP5
CASP6
CASP7
CASQ1
CAT
CATSPER2
CATSPERB
CATSPERG
CAVIN3
CBFA2T3
CBLC
CBR1
CBR3
CBR4
CBS
CBWD1
CBWD3
CBWD5
CBX2
CBY1
CBY2
CBY3
CC2D1A
CC2D1B
CC2D2B
CCDC102B
CCDC105
CCDC106
CCDC11
CCDC110
CCDC113
CCDC12
CCDC121
CCDC125
CCDC129
CCDC13
CCDC132
CCDC135
CCDC138
CCDC140
CCDC141
CCDC142
CCDC144NL
CCDC146
CCDC147
CCDC148
CCDC15
CCDC150
CCDC153
CCDC154
CCDC155
CCDC157
CCDC158
CCDC159
CCDC163P
CCDC166
CCDC168
CCDC17
CCDC170
CCDC171
CCDC173
CCDC175
CCDC178
CCDC18
CCDC180
CCDC183
CCDC187
CCDC188
CCDC189
CCDC191
CCDC198
CCDC24
CCDC27
CCDC28A
CCDC28B
CCDC3
CCDC30
CCDC33
CCDC34
CCDC37
CCDC38
CCDC39
CCDC42B
CCDC43
CCDC50
CCDC54
CCDC57
CCDC60
CCDC61
CCDC63
CCDC64B
CCDC66
CCDC67
CCDC69
CCDC7
CCDC73
CCDC74A
CCDC74B
CCDC77
CCDC78
CCDC8
CCDC80
CCDC81
CCDC83
CCDC84
CCDC86
CCDC87
CCDC88B
CCDC89
CCDC9
CCDC96
CCER1
CCHCR1
CCKAR
CCL13
CCL14
CCL23
CCL26
CCL3L1
CCL4
CCL4L2
CCM2L
CCN2
CCN5
CCNC
CCND3
CCNE1
CCNI
CCNI2
CCNL2
CCR5
CCRK
CCS
CCSER2
CCT6B
CCT8L2
CCZ1
CCZ1B
CD109
CD163L1
CD164
CD164L2
CD177
CD180
CD1A
CD1B
CD1C
CD1D
CD1E
CD200R1L
CD207
CD209
CD22
CD27
CD276
CD300A
CD300C
CD300LB
CD300LF
CD300LG
CD302
CD33
CD36
CD38
CD44
CD48
CD5
CD5L
CD68
CD82
CD9
CD93
CD96
CDADC1
CDC14B
CDC20B
CDC25C
CDC34
CDC42EP5
CDC7
CDCA2
CDCP2
CDH13
CDH15
CDH16
CDH17
CDH19
CDH23
CDH26
CDHR3
CDHR4
CDHR5
CDK11A
CDK12
CDK15
CDK18
CDK5RAP2
CDKAL1
CDKL2
CDKL3
CDKL4
CDNF
CDON
CDR2L
CDRT1
CDRT15L2
CDRT4
CDYL
CEACAM16
CEACAM19
CEACAM20
CEACAM21
CEACAM3
CEACAM4
CEACAM5
CEACAM7
CEACAM8
CELA1
CELA2A
CELA2B
CELA3A
CELA3B
CELSR1
CELSR2
CELSR3
CENPE
CENPF
CENPI
CENPO
CENPQ
CENPV
CEP112
CEP126
CEP128
CEP135
CEP152
CEP162
CEP164
CEP170B
CEP19
CEP192
CEP290
CEP295
CEP295NL
CEP350
CEP57L1
CEP63
CEP70
CEP72
CEP78
CEP85L
CEP89
CEP95
CERKL
CERS4
CERS5
CES1
CES2
CES3
CES4A
CES5A
CETN1
CETN3
CETP
CFAP100
CFAP126
CFAP157
CFAP206
CFAP299
CFAP44
CFAP46
CFAP47
CFAP54
CFAP57
CFAP58
CFAP61
CFAP69
CFAP70
CFAP73
CFAP74
CFAP97
CFAP99
CFH
CFHR1
CFHR2
CFHR3
CFHR4
CFHR5
CFTR
CGB7
CGN
CGNL1
CGRRF1
CHAC2
CHADL
CHCHD10
CHCHD3
CHD1L
CHD9
CHDH
CHEK2
CHFR
CHGA
CHGB
CHI3L2
CHIA
CHID1
CHIT1
CHML
CHMP4A
CHMP4C
CHP2
CHPF2
CHRAC1
CHRDL2
CHRFAM7A
CHRM2
CHRNA10
CHRNA2
CHRNA5
CHRNA6
CHRNA9
CHRNE
CHST6
CHST9
CHTF18
CHUK
CHURC1-FNTB
CIB3
CIB4
CIDEB
CIDEC
CILP
CILP2
CIP2A
CIT
CIZ1
CKAP2
CKM
CKMT1A
CKMT1B
CKMT2
CLASRP
CLBA1
CLCA2
CLCA4
CLCF1
CLCN1
CLCNKA
CLCNKB
CLDN15
CLDN20
CLDND2
CLEC10A
CLEC11A
CLEC12A
CLEC12B
CLEC17A
CLEC18A
CLEC18B
CLEC1A
CLEC2L
CLEC4A
CLEC4C
CLEC4D
CLEC4E
CLEC4F
CLEC4M
CLEC6A
CLEC7A
CLEC9A
CLECL1
CLGN
CLHC1
CLIC6
CLINT1
CLIP1
CLK3
CLK4
CLLU1
CLLU1OS
CLMN
CLN3
CLN5
CLNK
CLPSL1
CLRN1
CLSPN
CLTC
CLTCL1
CLTRN
CLU
CLUL1
CLYBL
CMA1
CMAH
CMBL
CMSS1
CMTM1
CMTM2
CMTM5
CMYA5
CNBD1
CNBD2
CNDP1
CNDP2
CNGA1
CNGA2
CNGA3
CNGA4
CNGB1
CNGB3
CNKSR1
CNMD
CNNM4
CNOT6
CNPY4
CNTD2
CNTF
CNTLN
CNTN1
CNTN2
CNTN6
CNTNAP3
CNTNAP3B
CNTNAP4
CNTRL
CNTROB
COASY
COBL
COCH
COG5
COG6
COIL
COL10A1
COL13A1
COL15A1
COL16A1
COL17A1
COL18A1
COL19A1
COL1A2
COL20A1
COL21A1
COL22A1
COL23A1
COL24A1
COL26A1
COL28A1
COL5A3
COL6A1
COL6A2
COL6A5
COL6A6
COL7A1
COL9A2
COLEC10
COLQ
COMMD3
COMMD3-BMI1
COMP
COMTD1
COPZ2
COQ10A
COQ2
COQ3
COQ9
CORIN
CORO1B
CORO1C
CORO2A
CORO7
CORO7-PAM16
COX18
COX6A1P2
COX6A2
COX6B1
COX6B2
COX7A1
COX7A2
COX7A2L
CP
CPA3
CPA4
CPA6
CPAMD8
CPB1
CPB2
CPEB2
CPED1
CPLANE1
CPLX3
CPM
CPN2
CPNE1
CPNE2
CPNE9
CPO
CPPED1
CPQ
CPSF4L
CPT1B
CPVL
CPXM1
CPXM2
CPZ
CR1
CR1L
CR2
CRACR2A
CRACR2B
CRB2
CREB3
CREB3L4
CREBZF
CRELD1
CREM
CRHR2
CRIM1
CRIP1
CRIP2
CRIP3
CRIPAK
CRISP1
CRISP2
CRISP3
CRNKL1
CROCC2
CROT
CRP
CRTAC1
CRTAM
CRYBA4
CRYBB3
CRYBG1
CRYBG2
CRYBG3
CRYGA
CRYGD
CRYGN
CRYGS
CRYM
CRYZ
CSAD
CSF2RB
CSF3R
CSGALNACT1
CSH1
CSH2
CSHL1
CSKMT
CSN1S1
CSNK1A1L
CSNK2A3
CSPG4
CSPP1
CSRNP2
CSRP2
CST11
CST2
CST4
CST6
CST7
CST9L
CSTA
CSTL1
CT45A10
CTAGE5
CTB-133G6.1
CTB-134H23.2
CTBP2
CTC-786C10.1
CTC1
CTD-2054N24.2
CTD-2116N17.1
CTD-2215E18.1
CTD-2228K2.5
CTD-2267D19.3
CTD-3148I10.1
CTH
CTHRC1
CTNNA3
CTNS
CTPS1
CTRB2
CTRL
CTSA
CTSE
CTSF
CTSL
CTSW
CTSZ
CTTNBP2
CTU2
CUBN
CUEDC1
CUL4A
CUL9
CUTA
CUTC
CUX2
CUZD1
CWC22
CWC27
CWH43
CXCL5
CXCL6
CXCL8
CXCR1
CXorf58
CXXC11
CYB561A3
CYB561D2
CYB5D2
CYB5R1
CYB5R2
CYB5RL
CYFIP2
CYLC2
CYP11B2
CYP1A1
CYP1A2
CYP1B1
CYP20A1
CYP26C1
CYP2A13
CYP2A6
CYP2A7
CYP2B6
CYP2C18
CYP2C19
CYP2C8
CYP2C9
CYP2D6
CYP2E1
CYP2F1
CYP2R1
CYP2S1
CYP2W1
CYP39A1
CYP3A4
CYP3A43
CYP3A5
CYP4A11
CYP4A22
CYP4B1
CYP4F12
CYP4F2
CYP4F22
CYP4F3
CYP4F31P
CYP4F8
CYP4X1
CYP4Z1
CYP7B1
CYS1
CYTL1
CYYR1
DAAM1
DACH2
DAO
DAOA
DAP
DAPL1
DAPP1
DBF4B
DBI
DBX2
DCAF12
DCAF13
DCAF4L2
DCAKD
DCBLD1
DCBLD2
DCD
DCDC1
DCDC2B
DCDC2C
DCHS1
DCHS2
DCK
DCLRE1A
DCLRE1C
DCN
DCP1A
DCST1
DCSTAMP
DCT
DCTN2
DCTN5
DCXR
DDC8
DDHD1
DDHD2
DDI1
DDIAS
DDIT4L
DDO
DDTL
DDX11
DDX27
DDX41
DDX49
DDX51
DDX52
DDX55
DDX58
DDX60
DDX60L
DEC1
DECR1
DEDD
DEFA4
DEFA6
DEFB108B
DEFB113
DEFB115
DEFB116
DEFB119
DEFB126
DEFB128
DEFB132
DEGS1
DELE1
DENND1C
DENND2C
DENND2D
DENND3
DENND4A
DENND5B
DENND6B
DEPDC1
DEPDC1B
DEPDC7
DEPTOR
DERA
DERL3
DES
DET1
DEUP1
DFFA
DFFB
DFNA5
DFNB31
DGAT1
DGAT2
DGAT2L6
DGCR6
DGKB
DGKG
DGKI
DGLUCY
DHCR7
DHDH
DHFR2
DHRS1
DHRS12
DHRS13
DHRS4
DHRS4L2
DHRS7
DHRS7B
DHRS7C
DHRS9
DHTKD1
DHX40
DHX57
DHX58
DIO1
DIPK1A
DIPK1C
DIS3L
DISP3
DIXDC1
DKK3
DKKL1
DLEC1
DLGAP5
DLK2
DLL3
DMBT1
DMGDH
DMKN
DMRTC2
DMTF1
DNA2
DNAAF1
DNAAF3
DNAH1
DNAH10
DNAH11
DNAH12
DNAH14
DNAH17
DNAH2
DNAH3
DNAH5
DNAH6
DNAH7
DNAH8
DNAH9
DNAI1
DNAI2
DNAJA4
DNAJB1
DNAJB2
DNAJB7
DNAJC1
DNAJC10
DNAJC15
DNAJC16
DNAJC22
DNAJC28
DNAJC30
DNAJC5B
DNASE1
DNASE1L2
DNASE1L3
DNASE2B
DNHD1
DNTT
DOCK1
DOCK10
DOCK3
DOCK5
DOCK6
DOCK9
DOK2
DOK3
DOK7
DOLK
DOP1B
DPEP1
DPEP2
DPEP3
DPH7
DPM1
DPM2
DPP4
DPP7
DPP9
DPPA4
DPRX
DPY19L2
DPY19L4
DPYD
DPYS
DPYSL4
DQX1
DRAM1
DRAM2
DRAP1
DRAXIN
DRC1
DRD4
DRD5
DRICH1
DSC2
DSC3
DSCR8
DSEL
DSG1
DSG2
DSG3
DSG4
DSPP
DST
DSTYK
DTD2
DTHD1
DTNB
DTNBP1
DTX2
DUOX1
DUOX2
DUOXA2
DUS1L
DUS2
DUS4L
DUSP11
DUSP15
DUSP16
DUSP18
DUSP27
DUSP7
DUXA
DYDC2
DYNAP
DYNC1I1
DYRK3
DYRK4
DYSF
DYTN
DZANK1
E2F3
EBF2
EBLN1
EBLN2
EBNA1BP2
EBPL
ECD
ECE2
ECH1
ECHDC2
ECHDC3
ECI1
ECI2
ECM1
ECM2
ECRG4
ECT2L
EDA2R
EDDM13
EEF1AKMT1
EEF1AKMT4-ECE2
EEF2K
EFCAB12
EFCAB13
EFCAB14
EFCAB2
EFCAB3
EFCAB5
EFCAB6
EFCAB7
EFCAB8
EFCAB9
EFCC1
EFHB
EFR3A
EGF
EGFL6
EGFL7
EGFL8
EGFLAM
EHBP1L1
EHD4
EHHADH
EIF1
EIF2A
EIF2AK2
EIF2AK4
EIF3C
EIF3CL
EIF4E1B
EIF4EBP3
EIF4G1
EIF5A2
EIF5B
ELAC2
ELF4
ELL2
ELL3
ELMO3
ELOA2
ELOVL3
ELSPBP1
ELTD1
EMB
EMC9
EMCN
EME1
EME2
EMID1
EMILIN1
EMILIN2
EML3
EML6
EMP2
EMR1
EMR2
ENDOG
ENDOU
ENDOV
ENGASE
ENKD1
ENO4
ENOSF1
ENPEP
ENPP2
ENPP3
ENPP5
ENPP6
ENPP7
ENTHD1
ENTHD2
ENTPD2
ENTPD3
ENTPD4
ENTPD7
ENTPD8
ENTR1
EOGT
EP400
EP400NL
EPAS1
EPB41L2
EPB41L4A
EPHA1
EPHA10
EPHA6
EPHX2
[truncated: 4,689 more rows]
