# Supplementary material for: Insights from human NF-κB knockouts
Source: EMBO Rep. 2025 Jun 18;26(14):3491–505. doi: 10.1038/s44319-025-00500-x (PMC12287409; doi:10.1038/s44319-025-00500-x)
Supplement: Supplementary file 4 — Dataset EV2 [file 44319_2025_500_MOESM4_ESM.xlsx]

## Sheet: NF-κB pathways
			Core NF-κB components				Canonical NF-κB pathway					Non-canonical NF-κB pathway				Atypical NF-κB pathway induced by DNA damage and UV				NF-κB activation by antigen receptors
			protein	gene	PMID		protein	gene	PMID	pathway (L=LPS, I = IL1, T =TNF)		protein	gene	PMID		protein	gene	PMID		protein	gene	PMID	pathway (T = T cell, B = B cell)
			IκBα	NFKBIA	22302935		TRADD	TRADD	8943045	TL		IKKα	CHUK	21173796		NEMO	IKBKG	21777808		PLCγ2	PLCG2	15879100	B
			IκBß	NFKBIB	22302935				18719121			NIK	MAP3K14	15485626		SENP2	SENP2	21777808		LYN	LYN	12563261	B
			IκBε	NFKBIE	22302935		FADD	FADD	8617770	TL		TRAF2	TRAF2	21173796		ATM	ATM	21606198		BTK	BTK	34323286	B
			IκBζ	NFKBIZ	22302935				17785432			TRAF3	TRAF3	21173796		ELKS	ERC1	16497931		BLK	BLK	12563261	B
			Bcl3	BCL3	22302935		cIAP1	BIRC2	9733516	T		p100 (p52)	NFKB2	21173796		IKKε	IKBKE	20188669		SYK	SYK	12874222	B
			IKKα	CHUK	22302935		cIAP2	BIRC3	9733516	T		RelB	RELB	21173796		PIASy	PIAS4	16906147		BTK	BTK	10811867	B
			IKKß	IKBKB	22302935		HOIL-1	RBCK1	20005846	T		cIAP1	BIRC2	21173796		XIAP	XIAP	20932476		PKCß	PRKCB	26936881	B
			NEMO	IKBKG	22302935				31209050			cIAP2	BIRC3	21173796		Ubc13	UBE2N	20932476		KLHL14	KLHL14	32127472	B
			p65	RELA	22302935		SHARPIN	SHARPIN	20005846	TIL		AKT	AKT1	16613850		TAB2	TAB2	22941947		SLP65	BLNK	10591180	B
			RelB	RELB	22302935				31209050			CULLIN 1	CUL1	21173796		TAB3	TAB3	22941947		PI3K	PIK3CA	15879100	TB
			p100 (p52)	NFKB2	22302935		HOIP	RNF31	29378181	TIL		RBX1	RBX1	21173796		IKKα	CHUK	21606198				23555783
			p105 (p50)	NFKB1	22302935				31209050			SKP1	SKP1	21173796		IKKß	IKBKB	21606198		BCL10	BCL10	11262391	TB
			c-REL	REL	22302935		OTULIN	OTULIN	24726327	TIL		β-TrCP	BTRC	21173796		TANK	TANK	21606198		MALT1	MALT1	11262391	TB
			IκBNS	NFKBID	22302935		MYD88	MYD88	9374458	IL		ZFP91	ZFP91	21173796		RIP1	RIPK1	21606198		CARMA1	CARD11	26260210	TB
							TRAM (=TIRP)	TRAM1	14517278	IL		TRIM55	TRIM55	37816088		TRAF6	TRAF6	20932475		VAV1	VAV1	10862755	TB
							TRIF	TICAM1	14517278	L		CDK12	CDK12	30065029		PARP1	PARP1	19917246				32671844
							OPTINEURIN	OPTN	17702576	TL		SIX1	SIX1	30894749		USP10	USP10	24270572		SLP76	LCP2	10725744	TB
									28882891			SIX2	SIX2	30894749		β-TrCP	BTRC	19917246				27443285
							TIRAP	MAL	11544529	TI		OTUD7B	OTUD7B	23334419		cIAP-1	BIRC2	19223549		GRB2	GRB2	18829987	TB
							TANK	TANK	8608943	L		ZFP91	ZFP91	21173796		cIAP-2	BIRC3	19223549				31362927
									19668221			CHIP	STUB1	25792747		PIDD	PIDD1	23238565		LAT	LAT	25400915	TB
							SPATA2L	SPATA2L	36180997	L						SUMO1	SUMO1	22134137				37759563	TB
							SPATA2	SPATA2	27635695	T						TAK1	MAP3K7	21606198		CBL-b	CBLB	15922296	T
							TRAF5	TRAF5	11479302	T						CYLD	CYLD	21811235				12771181
							TRAF2	TRAF2	8069916	T						HOIL-1	RBCK1	21811235		HPK1	MAP4K1	19706536	TB
							TRAF6	TRAF6	15322147	IL						HOIP	RNF31	21811235				22334673
							ECSIT	ECSIT	25371197							SHARPIN	SHARPIN	21811235		A20	TNFAIP3	35099607	TB
									10465784	IL						MCPIP1	ZC3H12A	24270572				23002441
							TOLLIP	TOLLIP	10854325	TIL						PKC-eta	PRKCH	21820409		TAK1	MAP3K7	32388054	TB
									37410058							CHK1	CHEK1	20657549		USP9X	USP9X	26936881	TB
									16428431							GSK3ß	GSK3B	18243662		TAB2	TAB2	24833394	TB
							CULLIN 1	CUL1	16056267	TIL						ARD1	NAA10	22580278		TAB3	TAB3	24833394	TB
							RBX1	RBX1	16056267	TIL						HSP90	HSP90AA1	20966961		CULLIN 1	CUL1	17098202	TB
							SKP1	SKP1	16056267	TIL						CK2	CSNK2A1	14580335		FYN	FYN	12563261	TB
							β-TrCP	BTRC	9859996	TIL						TSG101	TSG101	36124865				1516132
							PINK	PINK1	36398858	TIL						PKD	PRKD1	12505989		PDPK1 (PDK1)	PDPK1	15802604	TB
									22643835							CLK2	CLK2	37506701				23393571
							ABIN1	TNIP1	32100889	TI						CLK4	CLK4	37506701		NEMO	IKBKG	17098202	TB
									29203883							SAM68	KHDRBS1	27458801		IKKα	CHUK	17098202	TB
							TAB2	TAB2	10882101	TIL						IPO3	TNPO2	26060253		IKKß	IKBKB	17098202	TB
							TAB3	TAB3	14633987	TIL						IκBα	NFKBIA	20932475		p65	RELA	17098202	TB
							TAB1	TAB1	33469458	TIL						p65	RELA	20932475		p105 (p50)	NFKB1	17098202	TB
							PELLINO 1	PELI1	26082489	IL						p105 (p50)	NFKB1	20932475		IκBα	NFKBIA	17098202	TB
									12496252	IL						TIFA	TIFA	29581234		PKCtheta	PRKCQ	10862755	T
							PELLINO 2	PELI2	15213237	L										GADS	GRAP2	31402911	T
									28404732											ZAP70	ZAP70	37759563	T
							PELLINO 3	PELI3	26310831	TL										TPL2	MAP3K8	7681591	T
									24113711											MLK3	MAP3K11	10713178	T
																				RIPK1	RIPK1	18981423	T
							RNF11	RNF11	19131965	TL										RIPK3	RIPK3	18981423	T
							A20	TNFAIP3	9928991	TIL										p62	SQSTM1	24825920	T
									20185725											ABIN-1	TNIP1	35099607	T
							TAX1BP1	TAX1BP1	21546252	TIL										MIB2	MIB2	21896478	T
							ITCH	ITCH	26190110	T										ANNEXIN A5	ANXA5	32796034	T
							SAMHD1	SAMHD1	33177202	TIL										GSK3ß	GSK3B	29358699	T
							RNF167	RNF167	37410058	T										GLK	MAP4K3	21983831	T
							TIFA	TIFA	12566447	IT										PLCγ1	PLCG1	20123962	T
									34328245	TIL										HOIL-1	RBCK1	33329596	T
							CYLD	CYLD	26224629											SHARPIN	SHARPIN	33329596	T
									12917691											HOIP	RNF31	33329596	T
									12917690											ITK	ITK	19682494	T
							RNF152	RNF152	31930677	IL										LCK	LCK	21160038	T
							IRAK1	IRAK1	12566447	IL										HOMER3	HOMER3	20693425	T
							IRAK2	IRAK2	9374458	IL										CAMKII	CAMK2A	21513986	T
							IRAK3	IRAK3	33382782	IL										ADAP	FYB1	17478723	T
									33238146											CK1α	CSNK1A1	19118383	T
							IRAK4	IRAK4	16574867	IL										SAP	SH2D1A	12529646	T
							IKKα	CHUK	24375677	TIL										IRAK4	IRAK4	16574867	T
							IKKß	IKBKB	24375677	TIL										TRAF6	TRAF6	36761777	T
							RIP1	RIPK1	15064760	T										TRAF3	TRAF3	34145060	TB
							RIP2	RIPK2	9642260	T												33639170
									16824733											PELLINO1	PELI1	21874024	T
							GRK5	GRK5	16980301	TIL										ITCH	ITCH	15082780	T
									19008357											NEDD4	NEDD4	15082780	T
