# Supplementary material for: Insights from human NF-κB knockouts
Source: EMBO Rep. 2025 Jun 18;26(14):3491–505. doi: 10.1038/s44319-025-00500-x (PMC12287409; doi:10.1038/s44319-025-00500-x)
Supplement: Supplementary file 5 — Dataset EV3 [file 44319_2025_500_MOESM5_ESM.xlsx]

## Sheet: NF-κB signaling proteins
Gene
AKT1
ANXA5
ATM
BCL10
BCL3
BIRC2
BIRC3
BLK
BLNK
BTK
BTRC
CAMK2A
CARD11
CBLB
CDK12
CHEK1
CHUK
CLK2
CLK4
CSNK1A1
CSNK2A1
CUL1
CYLD
ECSIT
ERC1
FADD
FYB1
FYN
GRAP2
GRB2
GRK5
GSK3B
HOMER3
HSP90AA1
IKBKB
IKBKE
IKBKG
IRAK1
IRAK2
IRAK3
IRAK4
ITCH
ITK
KHDRBS1
KLHL14
LAT
LCK
LCP2
LYN
MAL
MALT1
MAP3K11
MAP3K14
MAP3K7
MAP3K8
MAP4K1
MAP4K3
MIB2
MYD88
NAA10
NEDD4
NFKB1
NFKB2
NFKBIA
NFKBIB
NFKBID
NFKBIE
NFKBIZ
OPTN
OTUD7B
OTULIN
PARP1
PDPK1
PELI1
PELI2
PELI3
PIAS4
PIDD1
PIK3CA
PINK1
PLCG1
PLCG2
PRKCB
PRKCH
PRKCQ
PRKD1
RBCK1
RBX1
REL
RELA
RELB
RIPK1
RIPK2
RIPK3
RNF11
RNF152
RNF167
RNF31
SAMHD1
SENP2
SH2D1A
SHARPIN
SIX1
SIX2
SKP1
SPATA2
SPATA2L
SQSTM1
STUB1
SUMO1
SYK
TAB1
TAB2
TAB3
TANK
TAX1BP1
TICAM1
TIFA
TNFAIP3
TNIP1
TNPO2
TOLLIP
TRADD
TRAF2
TRAF3
TRAF5
TRAF6
TRAM1
TRIM55
TSG101
UBE2N
USP10
Usp9X
VAV1
XIAP
ZAP70
ZC3H12A
ZFP91
