# Supplementary material for: Insights from human NF-κB knockouts
Source: EMBO Rep. 2025 Jun 18;26(14):3491–505. doi: 10.1038/s44319-025-00500-x (PMC12287409; doi:10.1038/s44319-025-00500-x)
Supplement: Supplementary file 6 — Dataset EV4 [file 44319_2025_500_MOESM6_ESM.xlsx]

## Sheet: Tabelle1
Gene	# Homozygotes	ClinVar classification
ANXA5	1	N/A
ATM	1	pathogenic
BLK	0	N/A
CDK12	3	uncertain significance
CHUK	0	N/A
CLK4	0	N/A
IRAK2	2	N/A
IRAK3	9	likely benign, uncertain, N/A
LCP2	1	N/A
MIB2	50	N/A
NFKBIE	0	N/A
NFKBIZ	0	N/A
OPTN	1	Likely pathogenic
PINK1	2	Likely pathogenic, pathogenic
PLCG1	1	N/A
PRKCH	0	N/A
PRKCQ	0	N/A
RELA	21	benign
RIPK3	34	N/A
RNF152	0	N/A
RNF167	1	N/A
STUB1	177445	benign
TAX1BP1	0	N/A
TIFA	1	N/A
TRAF5	2	N/A
TRIM55	4	N/A
USP10	4	N/A
ZFP91	649	N/A
