# Supplementary material for: Insights from human NF-κB knockouts
Source: EMBO Rep. 2025 Jun 18;26(14):3491–505. doi: 10.1038/s44319-025-00500-x (PMC12287409; doi:10.1038/s44319-025-00500-x)
Supplement: Supplementary file 7 — Dataset EV5 [file 44319_2025_500_MOESM7_ESM.xlsx]

## Sheet: Sheet 1
				Gene	Modification site	Allele Frequency Synonymous	Allele Frequency Missense		Gene	Modification site	Allele Frequency Synonymous	Allele Frequency Missense		Gene	Modification site	Allele Frequency Synonymous	Allele Frequency Missense		Gene	Modification site	Allele Frequency Synonymous	Allele Frequency Missense		Gene	Modification	Allele Frequency Synonymous	Allele Frequency Missense		Gene	Modification	Allele Frequency Synonymous	Allele Frequency Missense		Gene	Modification site	Allele Frequency Synonymous	Allele Frequency Missense		Gene	Modification site	Allele Frequency Synonymous	Allele Frequency Missense		Gene	Modification site	Allele Frequency Synonymous	Allele Frequency Missense		Gene
				NFKBIA	K21	7.55e-06	6.3e-07		NFKBIB	S19	1.29e-06	0		NFKBIE	S54	1.28e-06	1.92e-06		NFKBIZ	K156	0	1.86e-06		BCL3	K21	1.81e-06	1.9e-05		NFKBID	T200	0	6.2e-07		CHUK	T23	0.000136	2.5e-06		IKBKB	S4	6.2e-07	1.24e-06		IKBKG	S8	0	9.91e-06		RELA
				NFKBIA	K22	1.26e-06	1.89e-06		NFKBIB	S23	6.38e-06	0		NFKBIE	S86	6.47e-07	1.29e-06		NFKBIZ	S170	3.78e-05	9.29e-06		BCL3	K34	0	0		NFKBID	S201	0	6.2e-07		CHUK	K44	1.24e-06	6.23e-07		IKBKB	S6	0	6.2e-07		IKBKG	S17	0	8.59e-07		RELA
				NFKBIA	S32	0	0		NFKBIB	Y161	6.2e-07	3.72e-06		NFKBIE	S153	6.46e-07	2.39e-05		NFKBIZ	S172	0	1.24e-06		BCL3	S41	2.59e-06	8.64e-07							CHUK	K53	0	0		IKBKB	T23	1.24e-06	0		IKBKG	S31	0	6.7e-06		RELA
				NFKBIA	S36	1.25e-06	0		NFKBIB	T175	6.2e-07	3.1e-06		NFKBIE	Y155	1.29e-05	0		NFKBIZ	Y661	0	1.86e-06		BCL3	R78	2.94e-06	1.98e-05							CHUK	K67	0	1.91e-06		IKBKB	K44	0	6.21e-07		IKBKG	S43	0	0		RELA
				NFKBIA	K38	1.25e-06	0		NFKBIB	S183	6.82e-06	6.2e-07		NFKBIE	S157	0	6.45e-07							BCL3	Y83	7.41e-07	7.41e-07							CHUK	K105	0	0		IKBKB	K106	0	1.06e-05		IKBKG	T50	2.52e-06	1.18e-05		RELA
				NFKBIA	Y42	6.23e-07	0		NFKBIB	S192	0	9.92e-06		NFKBIE	S161	0	4.51e-06							BCL3	Y84	1.49e-06	2.24e-06							CHUK	K109	0	1.25e-06		IKBKB	K147	1.24e-06	0		IKBKG	S68	0	0		RELA
				NFKBIA	K47	0	1.25e-06		NFKBIB	K235	0	0		NFKBIE	S164	4.51e-06	0							BCL3	S122	0	0							CHUK	K117	6.26e-07	1.25e-06		IKBKB	K163	0	0		IKBKG	S85	0	0		RELA
				NFKBIA	S63	1.25e-06	9.71e-06		NFKBIB	T239	3.77e-06	1.57e-05		NFKBIE	S167	6.44e-07	6.45e-07							BCL3	K338	3.22e-06	6.45e-07							CHUK	S119	0	0		IKBKB	Y169	1.86e-06	0		IKBKG	K111	0	0		RELA
				NFKBIA	K67	0	0		NFKBIB	T276	3.72e-06	1.24e-06		NFKBIE	S177	1.29e-06	1.29e-06							BCL3	S374	1.86e-06	1.24e-06							CHUK	K139	0	6.2e-07		IKBKB	K171	6.2e-07	0		IKBKG	K118	0	0		RELA
				NFKBIA	K87	0	6.2e-07		NFKBIB	S280	3.1e-06	0		NFKBIE	S183	0	6.44e-07							BCL3	S386	6.25e-07	0							CHUK	K146	0	6.2e-07		IKBKB	S177	0	0		IKBKG	K143	0	0		RELA
				NFKBIA	T90	9.29e-06	4.34e-06		NFKBIB	S308	2.23e-05	6.21e-07		NFKBIE	K316	0	0							BCL3	S387	0	1.87e-06							CHUK	K158	0	1.87e-06		IKBKB	T180	0	0		IKBKG	K165	0	0		RELA
				NFKBIA	K98	6.2e-07	1.24e-06		NFKBIB	S313	1.24e-06	6.21e-06												BCL3	S402	1.13e-05	1.24e-06							CHUK	Y168	0	1.26e-06		IKBKB	S181	6.2e-07	6.2e-07		IKBKG	S178	0	0		RELA
				NFKBIA	S166	0	0		NFKBIB	S315	5.6e-06	6.22e-07												BCL3	S406	0	2.48e-06							CHUK	S176	6.23e-07	1.25e-06		IKBKB	Y188	0	0		IKBKG	S196	0	0		RELA
				NFKBIA	K238	0	6.2e-07																	BCL3	S448	0	1.87e-06							CHUK	T179	6.23e-07	1.87e-06		IKBKB	Y199	6.2e-07	0		IKBKG	K246	0	0		RELA
				NFKBIA	S262	6.2e-07	1.86e-06																	BCL3	S454	0	6.24e-07							CHUK	S180	0	6.23e-07		IKBKB	K238	0	0		IKBKG	S252	0	0		RELA
				NFKBIA	S283	0	1.42e-05																											CHUK	K296	0	0		IKBKB	S239	0	0		IKBKG	K255	0	0		RELA
				NFKBIA	S288	6.2e-07	4.4e-05																											CHUK	K322	6.59e-07	1.39e-05		IKBKB	S246	0.000776	0		IKBKG	K264	0	3.16e-06		RELA
				NFKBIA	Y289	0	6.82e-06																											CHUK	K366	6.21e-07	0		IKBKB	S256	0	6.2e-07		IKBKG	K277	3.19e-06	0		RELA
				NFKBIA	T291	6.2e-07	1.86e-06																											CHUK	K391	0	6.35e-07		IKBKB	S257	0	5.58e-06		IKBKG	K283	0	0		RELA
				NFKBIA	S293	0	0																											CHUK	K415	0	1.05e-05		IKBKB	S258	0	6.21e-07		IKBKG	K285	0	0		RELA
				NFKBIA	T299	3.1e-06	1.86e-06																											CHUK	K438	0	0		IKBKB	Y261	1.87e-06	0		IKBKG	K292	0	0		RELA
				NFKBIA	Y305	6.2e-07	1.86e-06																											CHUK	T463	0	3.72e-06		IKBKB	S267	0	6.37e-07		IKBKG	T297	2.18e-05	0		RELA
																																		CHUK	S473	0	6.2e-07		IKBKB	K301	0	1.86e-06		IKBKG	Y308	0	0		RELA
																																		CHUK	Y500	0	6.2e-07		IKBKB	K310	6.2e-07	0		IKBKG	K309	0	0		RELA
																																		CHUK	K506	0	6.21e-07		IKBKB	T324	2.6e-05	3.1e-06		IKBKG	K321	0	0		RELA
																																		CHUK	K569	1.24e-06	2.17e-05		IKBKB	Y325	1.24e-06	0		IKBKG	K325	0	0		RELA
																																		CHUK	K572	6.2e-07	0		IKBKB	S332	0	1.24e-06		IKBKG	K326	0	0		RELA
																																		CHUK	S576	6.21e-07	6.21e-07		IKBKB	S335	6.2e-07	6.2e-07		IKBKG	K342	0	0		RELA
																																		CHUK	T593	6.2e-07	2.48e-06		IKBKB	K337	1.24e-06	1.24e-06		IKBKG	K344	0	0		RELA
																																		CHUK	K602	0	1.86e-06		IKBKB	T344	4.96e-06	0.000118		IKBKG	K358	0	0		RELA
																																		CHUK	K615	6.2e-07	6.2e-07		IKBKB	K365	6.2e-07	0		IKBKG	Y374	0	0		RELA
																																		CHUK	K617	0	0		IKBKB	T368	0	3.1e-06		IKBKG	S376	0	0		RELA
																																		CHUK	K624	0	1.24e-06		IKBKB	S393	6.2e-07	6.2e-07		IKBKG	S377	0	0		RELA
																																		CHUK	T722	0	6.2e-07		IKBKB	T396	1.24e-06	1.24e-06		IKBKG	S383	0	0		RELA
																																							IKBKB	Y397	0	2.04e-05		IKBKG	S387	0	0		RELA
																																							IKBKB	T399	0	0		IKBKG	K399	0	0		RELA
																																							IKBKB	S402	0	1.24e-06							RELA
																																							IKBKB	S409	1.24e-06	0							RELA
																																							IKBKB	S411	4.37e-06	6.24e-07							RELA
																																							IKBKB	K418	2.48e-06	4.34e-06							RELA
																																							IKBKB	K428	0	6.2e-07							RELA
																																							IKBKB	K467	0	1.86e-06
																																							IKBKB	S471	0	3.72e-06
																																							IKBKB	S474	6.2e-07	6.2e-07
																																							IKBKB	S476	6.2e-07	1.24e-06
																																							IKBKB	T488	0	1.24e-06
																																							IKBKB	S489	0.000265	2.48e-06
																																							IKBKB	S507	0	0
																																							IKBKB	K509	0	0
																																							IKBKB	S550	6.22e-07	1.24e-06
																																							IKBKB	K555	0	1.25e-06
																																							IKBKB	T559	0.0013	4.02e-05
																																							IKBKB	T583	2.48e-06	0
																																							IKBKB	S587	0	0
																																							IKBKB	S600	1.24e-06	1.86e-06
																																							IKBKB	K603	0	8.06e-06
																																							IKBKB	Y609	0	1.3e-05
																																							IKBKB	T610	8.06e-06	4.77e-05
																																							IKBKB	K628	0	6.2e-06
																																							IKBKB	S634	8.06e-06	1.86e-06
																																							IKBKB	K641	1.86e-06	0
																																							IKBKB	K652	0	0
																																							IKBKB	K659	0	0
																																							IKBKB	K664	6.2e-07	1.24e-06
																																							IKBKB	S670	6.2e-07	1.24e-06
																																							IKBKB	S672	0	8.67e-06
																																							IKBKB	S675	0	0
																																							IKBKB	S679	0	1.05e-05
																																							IKBKB	S682	0	2.48e-06
																																							IKBKB	T693	3.84e-05	8.36e-05
																																							IKBKB	S695	0	4.34e-06
																																							IKBKB	S697	0	6.2e-07
																																							IKBKB	K703	0	6.19e-07
																																							IKBKB	S733	6.31e-07	0
																																							IKBKB	T735	1.9e-06	7.78e-05
																																							IKBKB	S740	0	1.24e-06
																																							IKBKB	S750	0	0
[truncated: 19 more columns]
